# Supplementary material for: Ovary Abortion Induced by Combined Waterlogging and Shading Stress at the Flowering Stage Involves Amino Acids and Flavonoid Metabolism in Maize
Source: Front Plant Sci. 2021 Nov 23;12:778717. doi: 10.3389/fpls.2021.778717 (PMC8649655; doi:10.3389/fpls.2021.778717)
Supplement: Supplementary file 1 [file Data_Sheet_1.zip]

Archive with 4 entries (4 files):
- Supplementary Figures.PDF
- Supplementary File 1.PDF
- Supplementary File 2.XLSX
- Supplementary Table 1.DOCX
