# Supplementary material for: Ovary Abortion Induced by Combined Waterlogging and Shading Stress at the Flowering Stage Involves Amino Acids and Flavonoid Metabolism in Maize
Source: Front Plant Sci. 2021 Nov 23;12:778717. doi: 10.3389/fpls.2021.778717 (PMC8649655; doi:10.3389/fpls.2021.778717)
Supplement: Supplementary file 1 [file Data_Sheet_1.zip › Supplementary File 2.XLSX]

## Sheet: data of metabolomic
File S2. List of 430 detected metabolites from quasi-targeted metabolomics with their biochemical names, contents and some important properties include grouping result by WGCNA.
	Name_des	Formula	Molecular Weight	RT [min]	Class(English)	L_W_SE	L_W_SE	L_S_SE	L_S_SE	L_S_SE	L_WS_SE	L_WS_SE	L_WS_SE	L_CK_P	L_CK_P	L_CK_P	L_W_P	L_W_P	L_W_P	L_S_P	L_S_P	L_S_P	L_WS_P	L_WS_P	L_WS_P	L_CK_3DAP	L_CK_3DAP	L_CK_3DAP	L_W_3DAP	L_W_3DAP	L_W_3DAP	L_S_3DAP	L_S_3DAP	L_S_3DAP	L_WS_3DAP	L_WS_3DAP	L_WS_3DAP	O_CK_SE	O_CK_SE	O_CK_SE	O_W_SE	O_W_SE	O_W_SE	O_S_SE	O_S_SE	O_S_SE	O_WS_SE	O_WS_SE	O_WS_SE
Com_197_neg	8-Gingerol	C43H32O20	868.702	0.84	Phenols	26640	22550	28750	22840	31670	33130	29930	37150	43210	52210	43710	38420	40170	39250	52370	47340	51140	37370	48630	42950	50380	49770	46770	33290	39280	32320	37120	54770	42810	32650	42740	38460	122100	124200	124900	118900	128800	126100	84510	96020	95480	60380	65090	95840
Com_46_neg	Flavin Adenine Dinucleotide	C27H33N9O15P2	785.55	5.76	Nucleotide And Its Derivates	65100	62850	61330	67950	62810	55020	54750	58690	65160	68900	78440	59200	61050	63880	62240	65860	59340	54040	57150	60420	70630	70500	57380	53550	58340	57650	71790	64200	57280	65530	66700	75850	12200	12700	14640	13000	18410	16450	21170	22150	24720	17100	18580	21870
Com_233_pos	Denin	C33H56O14	676.79	13.46	Flavonoids	26550000	34080000	18750000	20770000	23220000	26060000	21910000	23310000	32650000	26090000	30870000	38490000	32710000	31610000	26690000	28300000	28030000	26410000	26050000	35860000	28340000	25730000	27700000	25800000	23670000	25580000	31060000	28720000	26190000	24640000	29500000	30790000	140100	53360	44650	64570	19280	31850	43120	32260	21430	17950	32990	37860
Com_330_pos	α-Nicotinamide adenine dinucleotide	C21H27N7O14P2	663.425	0.72	Nucleotide And Its Derivates	79210	79790	49400	44950	48780	58740	65090	49580	58750	79790	44530	123100	100800	120000	78570	80040	96590	334800	349500	300400	62490	54410	53530	522900	633900	574500	64670	51170	84000	131000	108700	94230	545700	446300	248500	417600	356900	297900	156700	117300	182400	230000	370400	288700
Com_88_neg	Tricin 5-O-rutinoside		638.1	7.91	Flavone	3830000	4243000	4973000	4931000	5730000	4754000	5168000	5005000	4034000	3947000	4197000	4627000	5058000	5119000	4162000	3833000	4366000	5544000	5362000	4773000	3063000	3355000	3107000	3737000	3738000	3221000	4267000	3940000	4016000	4332000	4606000	4923000	3125	1898	2955	3860	3964	2786	1239	1722	1797	3121	2598	2755
Com_323_pos	Oxidized glutathione	C20H32N6O12S2	630.646	0.8	Amino Acid And Its Derivatives	477800	581000	1152000	1087000	796800	740400	688200	776000	746900	649200	746600	334800	277700	348400	968200	938200	979400	742600	724000	667400	871300	827900	905500	401900	419500	326200	275300	282700	307000	520200	528200	527700	655300	657700	371300	583000	411400	442800	518100	384500	627300	743800	1082000	719900
Com_234_pos	di-C,C-hexosyl-methylluteolin	C28H32O16	624.544	4.59	Flavonoids	152900	124500	403800	444000	331700	223500	254800	219200	286700	252500	293100	342000	324700	545500	338700	292600	363200	443000	350700	366700	202800	208000	195200	191600	215900	211800	274600	255100	296000	295500	279700	336400	25825	22020	12227	31680	8367	18690	11860	4404	22320	17760	21720	12950
Com_254_pos	(+)-Tetrandrine	C38H42N2O6	622.75	5.53	Alkaloids	40940	49520	28070	32560	35310	40210	31520	21560	32160	38950	50270	33660	28060	35530	38340	50550	33980	40990	28090	36670	22320	24570	26970	37180	33730	35840	34460	35460	18850	25570	43620	38860	5183	4302	4992	2920	4339	3278	2861	4111	7700	2569	2252	4238
Com_26_neg	Cyanidin O-diacetyl-hexoside-O-glyceric acid		620.1	8.46	Anthocyanins	994700	1027000	667800	727700	705800	855400	842900	885200	581500	548400	618600	776300	874300	897400	710200	797500	655800	970400	985400	768900	723500	697600	741500	567700	626500	502900	810300	730800	763400	756000	711900	687300	37025	35618	35506	26314	33851	33232	28719	19832	32057	32515	29703	35750
Com_265_pos	Chrysoeriol 7-O-rutinoside	C28H32O15	608.545	6.24	Flavonoids	1008000	1025000	1793000	1664000	1756000	1044000	955400	1060000	825900	898400	847000	1232000	1125000	1200000	1184000	1137000	991300	1374000	1404000	1361000	811500	909400	1016000	825500	815200	762300	1001000	1093000	1078000	1197000	1401000	1217000	13260	19160	9215	20740	11750	30990	6099	7280	9185	10670	4830	13940
Com_235_pos	di-C,C-hexosyl-apigenin	C27H30O15	594.518	4.28	Flavonoids	2743000	2236000	2431000	3014000	2937000	2141000	2014000	2648000	1905000	1257000	2347000	3169000	2038000	2198000	1631000	1844000	1988000	2337000	2438000	2354000	1766000	1952000	1803000	1877000	1696000	1930000	2158000	2274000	2177000	2243000	2265000	2357000	3943	31790	28273	3534	27765	2940	30090	32127	35474	27961	4320	31198
Com_338_pos	GDP-L-fucose	C16H25N5O15P2	589.342	0.8	Nucleotide And Its Derivates	10510	5869	6028	11480	5819	4960	6604	3778	10170	5381	6153	16330	3449	5344	14410	9037	6622	2417	10440	4842	8162	3469	3592	11540	10670	3246	9047	4993	3252	8476	6937	8353	19070	3888	5407	12190	13780	14450	3372	6172	4128	7594	4823	6249
Com_93_neg	Uridine 5'-diphospho-D-glucose	C15H24N2O17P2	566.1	0.68	Nucleotide and its derivates	3580000	3736000	4493000	5062000	5341000	4270000	3835000	3965000	4226000	4102000	4649000	3272000	4136000	4540000	5421000	5481000	5317000	4630000	4732000	4241000	5896000	5243000	4894000	3541000	3833000	3001000	4476000	3991000	3880000	3740000	4679000	4872000	983800	905000	955900	1022000	1151000	1193000	977200	1081000	863800	1463000	1577000	1573000
Com_339_pos	Viscumamide	C30H55N5O5	565.79	24.15	Others	2173000	2130000	2167000	2082000	2175000	2081000	2070000	2194000	2147000	2055000	2101000	2137000	2248000	2277000	2282000	2205000	2120000	2102000	2034000	2049000	2057000	2030000	2106000	2048000	2132000	2030000	2082000	2120000	2048000	2155000	2089000	2148000	450100	496700	504000	487500	388300	527600	435700	462400	444400	451200	464400	532800
Com_386_pos	Schaftoside	C26H28O14	564.49	4.74	Flavonoids	33910000	33980000	44990000	45460000	45760000	32890000	29340000	31560000	27970000	28490000	29320000	34080000	34220000	33650000	29860000	33170000	32640000	38260000	37340000	39500000	32870000	33950000	34000000	30730000	28110000	29620000	34960000	37970000	34410000	34860000	35360000	33490000	46350	44170	57460	63620	70680	80780	50320	26440	35460	44410	55680	65250
Com_421_pos	C-pentosyl-C-hexosyl-apigenin	C26H28O14	564.49	4.7	Flavonoids	17160000	16490000	21750000	21990000	22410000	14490000	13690000	15440000	13580000	12210000	13950000	16340000	14730000	17130000	14350000	13910000	14960000	17880000	17570000	17790000	15170000	15170000	16530000	14350000	15550000	14020000	16960000	16560000	15650000	16680000	17010000	17950000	33370	38030	33680	38370	41700	51560	29190	15100	18140	32750	30150	33620
Com_202_neg	Epicatechin-epiafzelechin		562.1	5.8	Catechin derivatives	170700	155200	129100	111500	132000	148000	127000	115100	62010	13530	66630	20890	25830	28580	58620	60920	18350	36220	46530	31150	102500	115100	140300	75590	63790	78860	13070	50280	49510	43290	9833	40780	659	433	651	815	621	665	690	847	968	339	648	691
Com_370_pos	di-C,C-pentosyl-luteolin	C25H26O14	550.46	5.63	Flavonoids	421600	381100	533700	529900	475200	397800	392700	396000	350200	298200	316100	416100	431200	454300	335100	257900	367700	421000	442700	468800	297500	411900	379600	420300	363900	381400	370300	461400	458300	444200	444200	436400	32161	21643	19212	26422	21150	23459	21213	20150	20318	22017	4220	22716
Com_282_pos	3-dihydrocadambine	C27H34N2O10	546.566	6.1	TCM	40710	19600	36060	38880	22900	19230	22730	20830	28620	58810	27260	18150	19630	20080	35260	27790	23670	45110	37510	30700	14500	26500	34760	51950	30470	14480	10330	25370	21510	17740	19410	18490	11700	10410	6666	5760	2887	6446	4965	12780	3769	5300	9990	9050
Com_329_pos	beta-Carotene	C40H56	536.873	23.59	Terpenoids	696100000	688200000	630400000	716000000	628800000	654200000	642500000	649100000	686100000	669300000	602700000	591300000	670300000	603600000	639300000	601600000	633000000	582500000	560300000	698800000	568900000	624900000	592800000	638300000	620300000	587500000	617500000	667300000	606500000	571300000	604600000	651700000	292000000	215800000	253800000	283300000	274300000	277800000	285800000	261900000	246100000	220100000	233000000	278600000
Com_337_pos	Guanosine 5'-triphosphate	C10H16N5O14P3	523.18	0.68	Nucleotide And Its Derivates	8610	6263	10820	14430	6263	7843	7041	9772	7426	8231	7821	6289	5697	7434	10510	10560	8607	9781	8993	10620	7420	8304	12810	8214	7845	6265	7833	9607	10640	7047	6251	11740	21210	16080	9658	16470	20980	23120	12190	10350	14700	11070	18290	7580
Com_183_neg	Inosine diphosphate	C10H14N4O11P2	522.149	0.63	Nucleotide And Its Derivates	8704	8044	14530	12340	10950	8353	13120	10750	14760	15960	9178	7806	6029	7474	12040	15030	14450	8561	16340	8959	6104	14170	12990	8213	5479	11370	11580	12010	13340	7172	13050	9392	5215	3617	5638	6117	6648	3017	5125	3363	6527	6591	8486	7185
Com_207_neg	Tricin O-saccharic acid		522.1	8.77	Flavone	286700	337200	415800	339800	409600	356800	333400	378800	237900	195000	185400	189300	194800	198900	231400	265100	228500	254400	219500	217700	156900	162800	152500	222700	235800	201200	156500	180400	166900	210000	177900	216300	2351	2476	2421	2681	2317	2004	2843	3273	3382	1895	3447	3645
Com_304_pos	LPC(1-acyl 18:1)	C26H52NO7P	521.67	15.29	Fatty acid	54100000	55470000	21100000	24630000	24120000	23770000	24930000	24910000	48420000	49690000	49710000	33810000	34710000	32600000	31760000	32530000	31690000	28750000	29170000	28390000	63660000	66020000	64580000	36610000	37200000	37170000	49270000	49080000	49690000	27880000	27120000	27630000	8212000	7119000	6050000	5671000	6512000	6189000	4650000	4712000	4713000	3915000	2442000	3607000
Com_298_pos	LPC(1-acyl 18:2)	C26H50NO7P	519.65	14.52	Fatty acid	268100000	275200000	220500000	232400000	238700000	252500000	259200000	255700000	323300000	324600000	326900000	301000000	290000000	301500000	309800000	303800000	305600000	285800000	289500000	273400000	333200000	329200000	331900000	224700000	234500000	226400000	318400000	318900000	321200000	273900000	269600000	268400000	44750000	43810000	32780000	45630000	52040000	46830000	32510000	30460000	32780000	28790000	27070000	28180000
Com_297_pos	LPC(1-acyl 18:3)	C26H48NO7P	517.63	14.95	Fatty acid	712700	806800	373600	396300	465300	704900	612200	601500	630200	586100	579800	729200	761100	678400	520100	552800	498600	690200	736200	689200	418100	426400	432000	578300	545100	575800	417500	386300	453800	653700	630600	646500	25310000	19920000	20320000	22630000	8314000	18750000	3916000	18900000	10060000	1129000	703700	2573000
Com_109_neg	ATP	C10H16N5O13P3	507.181	0.7	Nucleotide And Its Derivates	6667	11080	11980	13330	23980	16030	13290	14700	13030	17590	17790	11730	11720	10480	13750	14900	17400	13020	13340	13700	13260	16520	19530	14110	9023	12210	14080	21620	14910	15190	16340	13670	1355	2858	2852	2326	3463	775	947	2127	979	751	1910	3084
Com_468_pos	Maltotriitol	C18H34O16	506.453	0.71	Sugar Alcohols	375500	389300	320800	239500	255300	300400	320600	294300	221600	256000	245000	275000	236500	201800	271200	279200	212100	213300	179000	197800	277100	282700	277900	315500	413200	330500	241400	177100	255500	269200	189300	216900	3516000	4166000	3885000	4314000	4643000	4307000	3201000	3755000	3620000	2576000	3540000	2781000
Com_2_neg	Raffinose	C18H32O16	504.437	0.9	Carbohydrates	29970000	33020000	25950000	29300000	26970000	23920000	23870000	23380000	23510000	21910000	24420000	16240000	16710000	18960000	16980000	17810000	16450000	14800000	14580000	14440000	34430000	29350000	31660000	20370000	22610000	19730000	20330000	21200000	21030000	18170000	19010000	19160000	1377000	2659000	2733000	2499000	3375000	4162000	2749000	4090000	3303000	2309000	2503000	2595000
Com_8_neg	Cellotriose	C18H32O16	504.437	0.91	Carbohydrates	2365000	2425000	2320000	2139000	2042000	1920000	1728000	1970000	1924000	1935000	2221000	1505000	1654000	1654000	1467000	1483000	1411000	1271000	1245000	1304000	2638000	2548000	2769000	1852000	2073000	1907000	1647000	1427000	1814000	1562000	1613000	1607000	248600	510400	627700	420900	598400	507700	400100	442300	398500	339800	358700	602800
Com_433_pos	Melezitose	C18H32O16	504.437	0.72	Carbohydrates	11190000	10850000	5657000	5277000	5964000	6473000	7548000	7908000	7556000	6445000	6219000	6005000	5297000	5679000	5094000	5034000	5465000	4609000	4277000	4579000	6870000	6915000	6461000	7837000	6348000	6956000	4869000	5828000	5441000	4584000	4913000	4993000	43810000	100200000	89070000	106300000	104400000	86760000	77970000	93150000	81410000	54860000	66020000	59690000
Com_25_neg	Chrysoeriol O-acetylhexoside		504.1	0.9	Flavone	160100	113500	149500	135100	82650	109500	110900	112400	99320	120400	129800	92700	138300	124000	91860	91440	105600	83390	84250	88890	152200	139800	119500	129200	127400	126700	81140	112100	98210	84680	90720	102500	58260	70510	85240	72220	48090	70970	61010	88460	73080	45400	40400	64820
Com_224_pos	N', N''-DiFeruloylspermidine	C27H35N3O6	497.58	15.75	Phenolamine	20780	25740	23370	29230	31460	29580	36480	39590	37930	33360	37450	42660	40860	42290	45410	43660	47410	51460	55520	49130	56130	54420	58790	48890	51990	50330	57340	64700	58990	55480	59080	55640	845400	887000	804100	863600	710500	758500	819900	662400	787900	719400	705800	714300
Com_247_pos	Polypodine B	C27H44O8	496.633	0.83	Terpene	53950	52850	58180	68540	73930	68610	34060	66340	54280	55420	49830	42090	29660	38490	30470	27450	47190	39470	55210	46270	61650	86070	58870	62600	44390	44380	55020	51660	43730	54990	40700	33990	595000	664200	452700	446100	729300	593800	413500	448300	613200	566200	601600	585300
Com_303_pos	LPC(1-acyl 16:0)	C24H50NO7P	495.63	15.06	Fatty acid	5885000	5648000	2213000	2455000	2390000	5171000	4891000	4854000	4412000	4450000	4105000	6162000	5652000	5750000	3576000	3555000	3440000	4591000	4582000	4385000	3046000	3054000	3014000	4130000	4104000	4017000	2891000	2758000	2727000	4458000	4417000	4326000	12300000	9612000	8732000	10540000	3495000	10800000	1534000	9674000	3862000	447200	225300	836400
Com_305_pos	LPC(1-acyl 16:2)	C24H46NO7P	491.6	13.15	Fatty acid	63980	68370	54170	47160	61600	50810	45820	46800	104500	109300	103400	104000	115500	113500	81040	84880	87040	76700	73030	85980	149800	148900	147300	62150	59870	46920	79430	74670	77210	46220	50560	47250	5484	5752	5222	4392	3904	4189	4809	3114	4931	4739	3484	3431
Com_325_pos	10-Formyl-THF	C20H23N7O7	473.439	2.02	Organic Acid And Its Derivatives	500800	537000	835200	895400	947600	488300	504600	551800	670600	652400	606300	653800	593900	592900	563400	584000	521600	637100	628900	629400	737800	742200	693000	407500	448100	417700	895400	1010000	940800	842000	874700	866600	8930	12060	10760	9109	10960	13130	17370	14610	18490	15310	19140	12070
Com_102_neg	Uridine 5'-diphosphate	C15H24N2Na2O18P2	466.14	0.57	Nucleotide And Its Derivates	35530	48030	74320	72030	75000	81670	80900	68490	55180	66040	68850	59780	65270	73840	87460	100600	112300	97570	94700	82420	86760	61460	88460	87170	87380	74340	62550	65120	63730	60480	64880	56550	83700	223900	164800	188300	217800	194900	200100	265500	182800	252400	179900	301100
Com_32_neg	Isomucronulatol-7-O-glucoside	C23H28O10	464.462	6.52	Flavonoids	32460	39290	75400	74250	89740	60870	66300	50400	60980	74820	62310	56810	74080	77050	50200	67110	57980	83970	86490	83850	84250	93060	100600	34060	21700	36660	91990	81520	87720	263000	324100	328500	232230	217103	199494	171515	169229	155111	116542	124869	117270	120097	115080	133459
Com_335_pos	Hesperetin 5-O-glucoside	C22H24O11	464.419	6.52	Flavonoids	68010	72880	83670	78580	102500	52430	45750	68670	102300	63170	57900	73770	83170	93090	75300	63010	85020	99870	121800	53980	63810	47050	91960	55330	74160	73880	83510	167500	78150	63780	70890	70830	31458	2918	16062	25715	3439	5350	19181	20040	20839	18298	7379	21296
Com_153_neg	Quercetin-3'-O-glucoside	C21H20O12	464.376	6.51	TCM	17460	18550	107100	86080	100700	62400	68150	73400	62490	63920	66680	66850	69880	74290	63820	72350	73800	96500	94680	92510	113500	125800	141400	35990	36350	36750	109700	101000	111000	370800	408200	392600	3364	3437	4040	3815	3707	3824	3408	3498	3393	3202	3008	4827
Com_441_pos	Quercetin 3-D-galactoside	C21H20O12	464.376	4.72	Flavonoids	2733000	2900000	11460000	10420000	12350000	5439000	5729000	5812000	5268000	5322000	5162000	6671000	5709000	7182000	6117000	6430000	5480000	6874000	7680000	8009000	9890000	9611000	10390000	3100000	3539000	2199000	8806000	9014000	8544000	30040000	30470000	30160000	223800	202700	166600	258300	200900	181900	218100	268200	185000	258000	282700	251100
Com_444_pos	Quercetin-O-glucoside	C21H20O12	464.376	6.52	Flavonoids	49000	42800	70370	71810	103600	50820	45440	44550	74620	31680	55790	67830	70580	55990	41550	39220	46780	69400	57430	90970	48810	44730	98290	42390	45220	65730	36510	51870	52010	72660	56450	54440	43359	30032	26860	37475	30022	31252	32421	33539	36702	32085	38062	31835
Com_266_pos	Chrysoeriol C-hexoside	C22H22O11	462.404	5.69	Flavonoids	5236000	5571000	8259000	7335000	8291000	4635000	5840000	5396000	6126000	5927000	6310000	8124000	7964000	7498000	5794000	6273000	6012000	8268000	8260000	7371000	5580000	4938000	5096000	4880000	4311000	4512000	6522000	7102000	6856000	7735000	7050000	7114000	21940	16650	13110	32950	29930	18290	24440	23440	16290	19680	30130	14990
Com_9_neg	Luteolin 7-O-glucoside	C21H20O11	448.377	5.3	Flavonoids	6319000	6271000	7324000	9097000	7798000	5432000	6095000	5240000	4787000	5013000	5129000	5873000	5265000	6939000	5436000	5698000	5820000	6763000	6664000	7170000	6188000	7098000	8268000	5568000	5828000	5940000	7442000	7179000	7665000	6782000	7913000	7830000	421458	441196	393381	397286	446693	455094	297075	313186	310084	228285	248672	289902
Com_115_neg	Kaempferol7-O-β-D-glucopyranoside	C21H20O11	448.377	5.49	Flavonoids	1332000	1255000	1622000	1816000	1752000	1211000	1144000	1352000	1360000	1253000	1296000	2432000	2458000	2361000	1059000	1135000	1193000	2076000	1895000	1907000	1272000	1375000	1272000	1088000	941900	924500	1454000	1578000	1677000	1408000	1553000	1411000	1396	1270	1275	1438	1419	1475	1404	1481	1490	1388	2328	2456
Com_52_neg	Cyanidin 3-O-glucoside	C21H21O11	448.3	8.33	Anthocyanins	229200	215900	209300	217800	224500	179900	196800	207500	246600	241000	293000	463100	471500	510300	155200	161900	182800	387700	361100	344400	204500	218500	225900	228800	258540	185000	295400	306200	280300	242900	249600	230100	34068	33334	32826	27702	33417	33744	27879	18789	29688	27516	29169	32589
Com_68_neg	Trifolin	C21H20O11	448.101	8.32	Flavonol	371200	349900	310100	320600	364800	318700	332000	293000	418300	402500	437900	708800	762000	735600	256600	294100	241800	523100	554600	639200	338500	361600	348700	312000	141900	202200	460500	391100	399500	371300	443100	404700	421458	441196	393381	397286	446693	455094	297075	313186	310084	228285	248672	289902
Com_101_neg	Trifolirhizin +HCOOH	C22H22O10	446.404	18.58	Flavonoids	251400	237900	192700	195700	185400	199900	216700	193200	224700	235300	175700	280000	268500	232700	300500	265100	277100	203400	208300	202800	229700	246200	237600	216200	234000	220100	238500	217800	232300	251900	224100	224600	60230	3778	1622	49380	69950	3235	303	390	216	72050	54	136
Com_142_neg	Glycitin	C22H22O10	446.404	5.08	Isoflavonoids	50210	10670	44790	47940	35770	41110	32910	39150	210500	173600	237900	127600	105800	110000	37330	46120	32510	32950	47440	26580	36110	30200	21300	19110	43950	32770	17180	46320	41700	8493	35300	47360	2173	1814	2073	1740	1574	1776	1616	1362	1628	1070	1508	1843
Com_475_pos	Rhodomyrtone	C26H34O6	442.54	13.03	Others	15830000	15630000	16320000	17070000	16750000	15710000	15540000	16000000	18380000	17950000	18040000	20150000	19980000	21110000	19030000	19350000	18750000	19720000	20730000	19740000	16110000	15240000	15500000	21330000	21570000	21130000	18680000	18630000	18460000	18290000	18540000	19740000	116300	126200	114200	133300	173100	131200	116500	118100	129400	127200	117300	132600
Com_179_neg	Lobetyolin +HCOOH	C20H28O8.HCOOH	442.46	0.81	TCM	124900	116700	105800	98690	106700	85170	99600	88850	90650	91670	118300	81650	99960	89660	87870	93620	99430	84550	103200	108100	101700	92510	115000	102200	102200	96740	90470	102600	114100	81140	69130	99090	10790	10970	7522	15360	11100	11440	7887	8319	9193	5633	7177	6630
Com_162_neg	LysoPA 18:0 (2n isomer)	C21H35O7P	438.27	0.81	Glycerophospholipids	31290	29440	23590	13540	30240	30300	10810	23870	27370	39180	33170	32670	31900	37640	31720	41130	47160	37390	14520	15830	57340	31750	39770	35010	30670	27270	34170	38890	41620	42160	14000	29640	40290	58300	50710	40030	28860	71870	52670	51410	54140	7731	59060	60250
Com_182_neg	Apigenin 5-O-glucoside	C21H21O10	432.378	3.86	Flavonoids	99450	114100	89960	94410	77790	113700	128100	119800	29560	33190	21710	364400	311100	327700	31090	37180	53340	146300	159200	140200	37440	19220	30530	303000	280800	323400	45410	37580	48350	116100	111200	126600	367	304	221	298	371	236	101	196	263	243	327	307
Com_289_pos	Isovitexin	C21H21O10	432.378	5.34	Flavonoids	7407000	7152000	9858000	9573000	9484000	5877000	5679000	6132000	8618000	8894000	8139000	12650000	11750000	11980000	5040000	4588000	4636000	8589000	9376000	8651000	8036000	7912000	7771000	6016000	6714000	6574000	5870000	7113000	7457000	6852000	6772000	6710000	120370	115196	5814	4565	102580	106724	116778	129004	124690	122982	7285	125608
Com_38_neg	dGDP	C10H15N5O10P2	427.201	0.68	Nucleotide And Its Derivates	37440	21500	32250	38390	42210	26440	27060	26880	39050	37540	43950	45730	44580	44250	34810	36870	38340	34750	41780	40190	35120	41220	43080	43830	39320	28140	38510	18380	29200	23640	34670	38580	10360	7280	13380	16766	15544	17539	14321	18681	16200	14816	13803	20083
Com_392_pos	Adenosine 5'-Diphosphate	C10H15N5O10P2	427.201	0.9	Nucleotide And Its Derivates	43410	68460	83210	72080	89160	19580	48740	44480	44080	49670	55700	28720	66910	63000	48290	52180	16890	138800	127200	72570	26400	42250	44220	120200	143200	143300	28190	10210	20990	40010	33360	31590	467700	403600	462600	325200	359500	490500	258100	187200	165700	327200	245500	267100
Com_376_pos	(2S,3R)-2-{[{9-[(2R,3R,4S,5R)-3,4-Dihydroxy-5-(hydroxymethyl)tetrahydro-2-furanyl]-9H-purin-6-yl}(methyl)carbamoyl]amino}-3-hydroxybutanoic acid (non-preferred name)	C16H22N6O8	426.38	4.06	Nucleic acid derivative	221800	228400	286100	298000	226600	172100	199500	221200	236500	238300	226900	302000	248900	261300	158200	173600	204900	231600	223700	231800	219100	236600	242500	192800	166900	172000	299500	253200	265600	241600	329100	242600	18780	15560	7875	20090	13710	23450	17050	20480	17420	22670	27150	25390
Com_28_neg	D-Sedoheptulose 7-phosphate	C7H13BaO10P	425.473	0.52	Carbohydrates	628600	495700	638500	621100	668800	533900	663800	671500	470200	581900	613200	420900	450200	439800	671700	729000	696100	899200	721200	807200	836800	861700	840500	749300	858600	671500	749100	836000	814100	658700	597000	769500	62150	73710	66440	35880	32390	72420	55660	69334	69365	59420	46870	66550
Com_73_neg	Trehalose 6-phosphate	C12H23O14P	422.276	0.51	Carbohydrates	327100	367300	479700	488100	479000	420700	352300	351000	533400	519500	667700	385600	574100	448000	562100	566200	542000	437500	406300	438300	692800	654400	656300	521800	555900	500300	632000	580700	576800	642500	667700	682500	179200	276100	165800	216300	148400	145400	133700	153800	106300	119000	143800	189500
Com_290_pos	Topotecan	C23H23N3O5	421.446	12.21	Alkaloids	6437000	6533000	7560000	7106000	7671000	6545000	5624000	5960000	6540000	6514000	6390000	6808000	7137000	6527000	5961000	5984000	5989000	5050000	5113000	5110000	5219000	5363000	5475000	5573000	5290000	5576000	8409000	8317000	8142000	10680000	10910000	10930000	469100	887500	662500	355400	306100	386300	245600	485900	304400	308300	358100	292400
Com_349_pos	Diosgenin	C27H42O3	414.621	13.04	Terpene	43260000	44510000	63390000	65530000	62510000	43550000	43340000	44550000	48910000	49490000	49030000	55790000	55180000	56190000	54130000	54790000	54540000	49790000	51810000	51440000	45290000	44740000	44110000	49740000	49840000	50920000	49500000	51230000	50810000	52710000	53060000	52150000	708600	686900	629000	671000	676000	630200	549900	586800	559400	518200	543700	583000
Com_372_pos	Threonyl carbamoyl adenosine	C15H20N6O8	412.35	3.23	Nucleic acid derivative	49310	46230	76290	83090	90140	40590	32360	50790	51800	56270	53720	75140	54580	64820	34870	41780	35950	34350	36010	34140	46930	54080	59510	31290	28960	35860	80700	54520	64220	48230	48150	54980	29350	14990	16300	31940	29330	14150	24480	34500	29680	26470	27530	27230
Com_284_pos	Nobiletin	C21H22O8	402.395	10.91	Flavonoids	41660	42310	31610	42920	44670	41320	49030	31180	39410	22120	33170	40690	43590	41550	43250	31740	32430	37810	47310	45310	38410	35010	28380	45240	38000	41900	24440	32640	37640	33470	39630	31010	3452	3363	4436	4205	5797	3436	3590	5653	2809	1386	2751	3600
Com_87_neg	Sucralose	C12H19Cl3O8	397.634	0.63	Organic oxygen compounds	12010	8544	14270	13990	9055	15940	17680	12140	16390	17330	25360	16640	14970	23910	25260	14210	14680	15010	17430	17870	24340	16600	20750	13930	27870	21160	12580	19260	15620	22270	20750	31630	105400	123200	141700	107900	102100	154500	109500	147400	164800	103500	134800	150100
Com_119_neg	Sinigrin	C10H16KNO9S2	397.46	0.63	Others	37130	42180	69540	59410	76570	60970	69180	68030	36090	53030	52470	39950	26940	39450	81590	63680	71490	58850	62130	50730	74650	72200	72220	49540	56090	44970	69070	64800	83540	40740	44670	58750	105200	109400	79790	82540	85290	101700	106500	116300	130800	113700	164500	190000
Com_104_neg	5-Phosphoribosyl 1-pyrophosphate	C5H13O14P3	390.07	0.62	Organic oxygen compounds	6780	10320	18760	12930	13590	6944	11430	19450	6668	7916	11590	5576	8683	12130	4328	11540	10200	11890	9658	7146	5836	13280	4032	18600	6994	12750	8073	8673	8073	9411	7413	15280	5209	5384	4585	5783	6172	5367	5202	4024	4830	4566	5406	6936
Com_438_pos	dUDP	C9H14N2O11P2	388.162	11.75	Nucleic acid derivative	12420000	13890000	17740000	19000000	19110000	13090000	13130000	13150000	14520000	14120000	14000000	15290000	16070000	16490000	15710000	16290000	15490000	15210000	13640000	14270000	13050000	13740000	13010000	14330000	14230000	14640000	14280000	14060000	14620000	14670000	15660000	14680000	29640	21400	18870	27020	26590	30070	19800	21280	22340	23740	21750	20870
Com_343_pos	Cholesterol	C27H46O	386.654	13.04	Lipids and lipid-like molecules	482300	475600	596800	617800	581700	505600	471200	502000	492900	479100	492200	511800	488700	466400	508800	499700	514700	457000	493500	481100	490800	508000	501900	498200	453600	483100	452900	527100	511500	510700	500500	553700	78900	82880	86620	78670	88130	91380	78170	82160	82780	85150	98610	79840
Com_461_pos	Roseoside	C19H30O8	386.437	4.74	Others	302200	356000	300800	393400	377400	274100	241900	247600	311700	320700	434500	463400	570600	535700	251200	301300	303200	389400	338400	371700	401400	449000	413000	259200	289200	312100	349400	345100	361300	432700	358700	336200	3757	3603	3944	5810	5833	5786	4902	5313	5241	8747	9806	10280
Com_45_neg	1-O-beta-D-Glucopyranosyl sinapate	C17H22O10	386.1	7.87	Hydroxycinnamoyl derivatives	190400	219100	80440	75410	61620	109100	103300	124900	210800	227900	220500	372100	364400	460100	78070	98700	107300	138700	158600	164100	141900	100300	118700	67380	67520	67830	105000	102900	94560	70190	83860	66480	4904	4325	6725	6710	6760	7443	7474	7620	5375	9519	5002	7412
Com_278_pos	S-(5-Adenosy)-L-Homocysteine	C14H20N6O5S	384.411	0.82	Amino Acid And Its Derivatives	35700	46780	47630	52500	39000	33080	30000	35050	19000	35310	29840	19990	12690	17040	12490	13690	17950	28930	20040	23730	53470	32050	44770	30760	29680	17350	22960	29610	23050	31100	36040	29710	132800	128600	93010	95080	103500	121400	43760	48040	56060	56620	68310	46000
Com_75_neg	Vitamin D3	C27H44O	384.339	0.75	Vitamins	82370	89080	79200	71560	69260	96750	70270	71980	72800	101800	84040	88610	120200	79000	69980	66120	64660	90880	85110	103900	101200	122000	158700	127200	146600	106500	90490	88050	93970	106100	82980	110900	83650	118700	108700	45990	97450	135900	157000	141800	165800	105600	114400	124300
Com_446_pos	N6-Succinyl Adenosine	C14H17N5O8	383.313	1.27	Nucleotide And Its Derivates	1287000	1342000	3407000	3403000	3318000	1496000	1471000	1449000	1129000	1149000	1040000	1055000	915800	1114000	1187000	1232000	1387000	1366000	1604000	1680000	2316000	2357000	1932000	1257000	1296000	1253000	1973000	2209000	2276000	2002000	2130000	2125000	139900	105600	92130	174600	195300	188500	81120	90430	76540	110500	149000	109600
Com_288_pos	ANGELOL-K	C20H24O7	376.405	12.24	TCM	1360000	1211000	1602000	1634000	1575000	1193000	1316000	1317000	1393000	1396000	1266000	1338000	1324000	1224000	1330000	1260000	1323000	903400	964100	934100	1237000	1140000	1163000	987100	923600	893600	2024000	2147000	1994000	2842000	2818000	3053000	256600	539300	399500	216800	189900	234400	146700	285300	189100	164800	191800	203600
Com_426_pos	Vitamin B2	C17H20N4O6	376.364	4.24	Vitamins	618100	808200	949400	1055000	1010000	706700	681400	567800	634200	639400	690800	879600	828200	810500	982900	847600	940800	657900	728400	802300	683800	796100	778900	691500	665800	710800	765800	1175000	747100	919700	830600	874400	36560	33730	36340	54660	51440	47550	53710	49250	62860	42300	56970	67750
Com_311_pos	Neotuberostemonine	C22H33NO4	375.502	12.19	Alkaloids	27540000	29480000	37820000	38200000	37180000	29130000	29650000	30180000	30210000	30820000	32020000	34020000	32410000	31440000	29290000	30070000	29320000	22020000	22750000	22230000	27620000	25140000	27880000	21470000	22380000	23070000	46750000	47590000	46550000	63870000	66140000	64880000	5089000	12040000	7248000	4595000	3335000	4110000	3151000	4967000	3540000	3268000	3775000	3704000
Com_309_pos	DIMBOA glucoside	C15H19NO10	374.108	1.22	Others	15070	7772	13040	19350	22390	19500	25150	21130	22080	12580	9637	25320	16450	12130	14940	10190	9314	20330	22300	17940	18540	7669	8899	7022	11980	12820	9319	15890	19090	13910	12440	18280	4425	7120	6708	7808	6913	6570	6168	4283	8628	5758	7197	6750
Com_333_pos	Sinensetin	C20H20O7	372.369	11.68	Flavonoids	31700	34440	43000	37700	40620	47420	52170	66510	52180	51950	41670	47460	46890	41920	44680	35230	42570	44180	40030	36140	55170	43570	50710	39650	45440	50190	47830	43320	33570	41210	51790	31070	3381	2524	3070	2438	2528	3925	3795	5105	3626	4500	8733	3364
Com_43_neg	sesamolin	C20H18O7	370.353	5.01	Others	457900	688900	604300	1296000	967900	1073000	1136000	606100	1069000	653300	891800	578800	514200	398600	494800	355700	647700	864600	1349000	469800	332900	449600	388900	418800	204700	317300	536900	1173000	414900	466500	916900	529300	65060	76320	88680	106100	127700	119200	170100	179200	170700	181200	159500	208300
Com_10_neg	Curcumin	C21H20O6	368.38	4.53	Phenols	67250000	78150000	109700000	108200000	103800000	112400000	111300000	116000000	115900000	127000000	138700000	85530000	74440000	92350000	77340000	95280000	90680000	124100000	126600000	104500000	80300000	79560000	68010000	62790000	52930000	56970000	89350000	99950000	97610000	116400000	92780000	121600000	2372000	2466000	2639000	2995000	3286000	3716000	5017000	5279000	4907000	5481000	4923000	6270000
Com_39_neg	3-O-Feruloylquinic acid	C17H20O9	368.335	4.71	Quinate and its derivatives	2275000	1930000	5235000	4182000	5504000	5831000	4121000	4130000	3546000	5105000	5010000	5563000	3089000	4019000	4961000	5375000	3303000	6466000	7730000	5934000	4821000	3715000	4759000	2822000	2022000	1733000	3660000	4574000	4613000	4443000	4226000	6278000	162300	183500	177700	230300	283700	277900	401200	416500	407200	418600	385400	465000
Com_418_pos	3-O-Caffeoylquinic acid methyl ester	C17H20O9	368.335	4.67	TCM	461300	529800	435500	706500	578400	786100	456300	743000	618200	429200	722900	514200	414400	505200	506100	647900	568700	502400	677300	740100	423800	484600	555200	715100	585100	518400	620200	645600	597500	677700	820800	996300	30560	44440	24220	23390	34110	27920	55240	15360	27660	6792	26220	17170
Com_19_neg	Chlorogenic acid methyl ester	C17H20O9	368.111	5.2	Quinate and its derivatives	11310000	8045000	17530000	16530000	17280000	18860000	15310000	18120000	16800000	17090000	17690000	11870000	11850000	11510000	11840000	11560000	11500000	15150000	14580000	14290000	9253000	8926000	9829000	7438000	7650000	4724000	14800000	11960000	16650000	17030000	13280000	14510000	740600	802600	913900	1073000	1256000	1310000	802100	822500	837400	446600	419700	495000
Com_353_pos	Xanthurenic acid O-hexoside	C16H17NO9	367.31	1.59	Amino Acid And Its Derivatives	22680000	20380000	31280000	32780000	33360000	19540000	18580000	21530000	27040000	27110000	23770000	32270000	31610000	26150000	22610000	21820000	20210000	25960000	28580000	27570000	29120000	29280000	21150000	21510000	21780000	21810000	26920000	26110000	26660000	30410000	29010000	26790000	49410	42050	32170	55750	48430	46920	33110	39510	41340	41170	61800	48740
Com_383_pos	iP9G	C16H23N5O5	365.384	0.77	Others	612300	613500	405100	542000	486000	701100	508300	577000	606500	627700	606200	623100	659200	602500	526600	497500	477600	516300	548500	496000	615100	583000	524600	669100	693100	735700	487300	490500	496200	423300	519800	517500	28560000	29730000	29640000	30000000	25280000	28260000	25250000	21040000	28000000	25250000	30160000	22010000
Com_145_neg	GMP	C10H14N5O8P	363.221	0.62	Nucleotide And Its Derivates	9079	7522	7063	8251	16530	11630	10850	8037	10630	10630	23070	6496	10030	8664	13390	17200	8634	9000	11400	13360	11830	14540	16880	7634	13080	10240	12590	13100	11420	10200	13000	11330	3339	7091	8906	4689	6630	6655	8015	3616	7636	5443	7165	6049
Com_77_neg	Syringic acid O-glucoside		360.1	1.1	Benzoic Acid And Its Derivatives	357100	324000	433100	346100	362500	338600	371200	335500	270900	333300	262000	312900	387600	331600	356000	408800	387800	328000	355000	333100	360000	280900	268200	459300	362900	353800	338300	313200	293000	375900	387400	375400	5996	4696	5010	4968	3076	4194	4698	3394	2314	5609	5223	6606
Com_3_neg	Lactobionic acid	C12H22O12	358.296	0.59	Carbohydrates	130100	117900	100000	121200	119500	142300	146200	136000	157300	157200	174500	156400	192300	182400	168000	163900	152100	201900	210100	225700	161400	121200	111900	177800	167000	233600	206700	161500	154700	155500	203100	233200	6069	20440	20322	17390	16510	27610	20252	21220	31930	15730	23360	25080
Com_473_pos	N-Feruloylserotonin	C20H20N2O4	352.384	14.53	Ployphenol	2378000	2254000	1488000	1650000	1607000	1922000	1884000	2052000	2620000	2607000	2625000	3184000	3136000	3333000	2397000	2334000	2290000	2747000	2647000	2543000	2147000	2288000	2257000	1784000	1820000	1670000	1967000	2001000	1975000	2138000	2123000	2118000	21540	19160	12760	15130	19150	19130	10710	12560	12380	6610	10280	7940
Com_222_pos	trans-Zeatin riboside	C15H21N5O5	351.358	0.65	Phytohormones	77800	65580	112519	114106	110289	95470	87790	135400	76100	43920	58110	39830	34760	49610	54790	54780	61070	60400	44850	37600	98350	101600	103600	55380	44280	50150	88030	79470	69060	89470	82530	52890	38650	59520	33280	63630	64070	56430	53780	54530	60510	48900	55660	60100
Com_406_pos	2'-Deoxycytidine 5'-diphosphate	C9H12N3Na2O7P	351.161	11.75	Nucleic acid derivative	12520000	12340000	17860000	16950000	19080000	12200000	12140000	12050000	13300000	13050000	13260000	14640000	15100000	15030000	14830000	14200000	14390000	13620000	13540000	13270000	12440000	12180000	12350000	13320000	13180000	13330000	13280000	12750000	11930000	13680000	13720000	13860000	26040	28610	27650	25320	32450	20330	24630	22860	28680	24980	27640	24760
Com_384_pos	Inosine-5'-monophosphate	C10H13N4O8P	348.206	0.78	Nucleotide And Its Derivates	22520	26430	32040	21080	17510	55330	47510	42220	39290	41290	39940	31710	15190	19910	36750	42780	35040	23420	36940	26920	29860	30840	29560	30210	33370	41510	25790	19250	23850	29920	23010	28930	69550	52970	59550	82660	72530	62170	65240	74400	79390	68590	63860	41620
Com_378_pos	Tianshic acid	C18H37NO5	347.49	10.12	Fatty acid	1241000	1314000	2130000	2060000	2156000	1391000	1242000	1430000	1493000	1454000	1565000	1227000	1168000	1235000	1539000	1588000	1641000	1270000	1280000	1243000	1721000	1965000	2186000	1000000	911100	979100	1904000	1872000	2107000	1533000	1655000	1739000	215000	332800	143300	296100	264800	281700	203800	200800	223700	154300	308900	150100
Com_110_neg	Adenosine 5'-monophosphate	C10H14N5O7P	347.221	0.8	Nucleotide And Its Derivates	10540	16990	21800	21980	28770	23020	27950	27940	24940	26910	25410	19930	29310	24720	24500	29800	35490	30520	33870	28890	29430	37680	33030	28220	25590	32140	21630	29150	21000	25920	25370	29180	12920	9543	11320	14620	8328	11500	10370	9087	13820	6183	7937	7695
Com_188_neg	dGMP	C10H14N5O7P	347.221	0.68	Nucleotide And Its Derivates	6916	11960	20650	16140	17770	15260	11110	13920	14030	26420	21160	18660	16330	8627	19580	16650	11870	13800	13910	21890	9883	7827	15370	11270	17940	24270	15030	6189	13430	11380	11400	14190	11710	9410	5666	6876	8363	4688	5821	7610	9293	9327	9016	10460
Com_393_pos	Adenosine-3'-monophosphate	C10H14N5O7P	347.221	0.7	Nucleotide And Its Derivates	222700	221300	273400	181000	172900	447200	384600	460800	378600	381900	408100	254700	296300	310000	396800	466700	478000	340700	352800	300600	416600	358300	418700	359600	392400	351900	375800	400300	444400	291400	311500	304600	75800	78400	42230	61460	50060	44160	44500	38290	38510	40390	49800	50570
Com_336_pos	Guanosine 3',5'-Cyclic Monophosphate	C10H12N5O7P	345.205	0.89	Nucleotide And Its Derivates	105900	117600	81820	68600	43410	38650	57570	71400	321800	271500	362100	208800	228900	254700	100400	127000	138100	26220	47980	46440	83810	62790	89480	71880	67180	86170	56420	67140	101400	124200	100500	100100	136800	170400	157000	303400	273400	255800	201300	201500	204800	148900	174100	190400
Com_467_pos	Maltitol	C12H24O11	344.312	0.71	Sugar Alcohols	280100	229200	170100	232600	177600	171500	206300	219000	180600	181400	200300	383100	478700	487400	147200	195500	203100	325900	288900	370400	243000	182400	208600	487900	338800	363900	188800	221600	212000	331300	292700	294900	11270	7103	16380	15850	24010	11980	21150	22160	17320	15780	11340	11120
Com_181_neg	Methylophiopogonanone A	C19H18O6	342.343	0.76	Flavonoids	156600	151200	100700	97440	112900	102000	100800	104700	110500	119700	115600	132900	113200	132900	89290	79390	97540	90500	83140	84410	131800	119900	120100	153700	130200	136200	88420	94770	101200	86190	87710	81940	88920	86640	81420	87900	90230	103600	68300	59320	72850	63390	72250	73930
Com_67_neg	Coniferin	C16H22O8	342.341	0.87	Phenols	396600000	436100000	318400000	338600000	338000000	334700000	324800000	356700000	375700000	387500000	411100000	375900000	390500000	412000000	273700000	265600000	290600000	297900000	309800000	302000000	394000000	375500000	387500000	415900000	434200000	411200000	305500000	300900000	293900000	294000000	315200000	312000000	163200000	167900000	168100000	162400000	142700000	169400000	140400000	172300000	126300000	163000000	150400000	158300000
Com_85_neg	beta-D-Lactose	C12H22O11	342.297	0.74	Carbohydrates	63670000	68820000	47120000	51380000	51140000	50830000	54680000	52230000	61930000	63970000	70120000	60130000	62980000	69780000	42800000	43880000	45040000	44080000	48030000	49390000	62500000	60920000	63980000	68740000	71110000	66550000	48410000	46270000	50540000	44530000	47750000	50090000	36740000	45510000	48680000	42890000	46960000	51450000	34300000	42810000	38150000	38830000	31720000	41030000
Com_293_pos	Gentiobiose	C12H22O11	342.297	0.6	Carbohydrates	16120	18050	2847	9926	18610	19370	8500	8792	14650	14080	9440	13410	12500	19940	15780	14510	10500	2749	15590	11350	7152	6431	14330	11140	40780	23740	10660	15080	14940	6324	3715	16860	1007000	999000	1008000	770800	827900	905700	1166000	938300	1198000	830700	938100	840700
Com_61_neg	Galactinol	C12H22O11	342.116	0.87	Carbohydrates	414700000	481700000	317900000	339700000	349000000	345400000	359200000	344600000	402000000	386500000	404000000	398800000	409400000	435400000	275400000	264100000	299000000	280600000	301700000	313200000	398600000	380600000	417800000	430100000	418000000	389500000	292100000	280200000	306300000	255500000	311100000	303200000	167800000	170800000	176100000	174100000	152400000	181100000	138000000	167700000	149900000	165700000	134100000	152300000
Com_59_neg	Caffeic acid O-glucoside	C15H18O9	342	1.4	Hydroxycinnamoyl derivatives	473600	570800	462700	243200	556600	291300	646800	480700	706400	798600	662700	569900	466200	581400	546100	602200	715200	482800	301500	235700	737700	1152000	781900	516100	554500	233000	388600	491800	532900	157700	588700	642100	9247	17960	19790	19320	30380	28140	18490	16270	12130	29360	31790	31820
Com_160_neg	Esculin hydrate	C15H16O9	340.282	3.68	Phenylpropanoids	279600	228100	245500	254500	236000	180500	182300	184000	1004000	972200	1103000	772000	751500	737100	299400	328800	292700	616800	661600	690300	1098000	1039000	1032000	626800	609600	576900	399900	411300	389600	258400	298700	307600	2774	3342	2898	3498	3215	4063	2564	2007	1881	1353	3592	2871
Com_56_neg	D-Fructose 1,6-bisphosphate	C6H14O12P2	340.116	0.5	Sugar Acids And Its Derivatives	58270	52230	69070	64360	82140	73820	94230	63580	71990	70850	60370	28380	73400	55260	90480	96350	89530	69540	92540	66170	99530	101900	99990	88190	68720	74520	134300	91330	110600	93670	80870	98890	66760	55070	63440	34290	70110	54150	71870	54170	59620	67530	66430	93460
Com_62_neg	4-p-Coumaroylquinic acid	C16H18O8	338.309	3.97	Polyphenol	77190	36670	31280	15900	42870	26960	43990	22880	62030	50000	60480	64740	64740	40110	17960	15730	16520	25680	16890	18630	30930	71030	43230	40150	47390	77490	19500	17740	3052	19780	17660	12840	164900	184000	240500	323400	563600	553200	166700	192000	191600	79590	69680	83690
Com_398_pos	4-O-p-Coumaroylquinic acid	C16H18O8	338.309	3.1	Ployphenol	1434000	1363000	675600	671900	630100	567300	608100	579100	1223000	1207000	1361000	1467000	1615000	1618000	389300	482400	551400	739400	726800	585500	1287000	1163000	1183000	1105000	1061000	932900	490600	533700	555100	468800	488200	448700	8845	20920	7109	15710	18710	9623	5117	6648	4479	4981	5669	3513
Com_369_pos	Arabidopyl ketoadipic acid	C15H14O9	338.27	18.27	Others	41910	44020	27850	30540	27520	37420	39740	41520	43330	43210	45120	59280	56420	55840	49460	54470	49280	43220	47070	43610	31850	32970	33350	35220	38680	36040	21140	21910	20510	13430	12610	10640	4469	2182	7253	3021	3301	4746	4965	4616	4062	3363	8995	3236
Com_60_neg	5-O-p-Coumaroylquinic acid	C16H18O8	338	4.2	Quinate and its derivatives	2046000	2116000	812600	842500	816400	962000	1071000	1052000	2190000	2055000	2410000	2290000	2491000	2343000	698700	669600	714500	873800	903400	928400	1660000	2059000	1820000	1961000	2016000	1913000	759300	850800	833500	690200	962100	864000	4073	4370	5031	5549	6293	5740	3684	3706	2580	3358	4515	4839
Com_425_pos	Kolavic acid	C20H30O4	334.45	14.54	Terpene	514000	533000	351200	398600	337300	447500	469200	431200	591800	594300	608600	711500	683100	724600	566600	536300	502000	627000	615000	596600	488300	505000	500400	429800	379400	433500	448500	417100	433400	467900	452000	416900	6540	5856	5150	6570	6179	4826	4612	5074	3836	3940	3576	1958
Com_248_pos	beta-Nicotinamide mononucleotide	C11H15N2O8P	334.219	0.72	Nucleotide And Its Derivates	173100	227900	120000	154800	129700	278500	269600	333500	185500	206200	196000	321200	289400	343000	320100	302600	291700	329000	347600	329100	231500	210700	212300	463000	500000	576000	240000	217100	195600	259400	224700	244800	10100	19590	5111	80867	74467	79018	66764	85711	83305	70222	70693	65370
Com_255_pos	(-)-Norepinephrine N-hexoside	C14H21NO8	331.32	0.77	Others	607500	618500	1291000	927100	972200	1055000	881500	781400	777800	784100	719300	936400	793800	811500	622200	649600	618700	941400	937600	999300	706200	736600	789200	815400	892900	715400	787000	693000	734700	1064000	724300	833000	476400	445600	322400	424800	300700	292700	312600	275800	316700	243100	264200	293200
Com_404_pos	2'-Deoxyadenosine 5'-monophosphate	C10H14N5O6P	331.222	0.92	Nucleotide And Its Derivates	21060	35940	31270	44380	38320	43530	49680	41610	32100	30520	48350	28580	39130	47150	42450	28490	31870	49170	47430	71110	35600	26530	42500	55170	53530	41320	40290	35860	36570	33220	30390	40530	214600	219700	181400	145300	151000	129800	70350	90880	85450	98100	95090	94250
Com_78_neg	3,7-Di-O-methylquercetin	C17H14O7	330.074	11.8	Flavonol	128700	195800	234000	191500	212900	174900	191300	168600	220400	308300	315400	143300	131800	144500	237200	188600	242200	151300	210600	150700	250400	380000	368800	120600	131600	196400	272000	276100	315800	211200	220000	108000	284100	331500	403400	388300	366900	374600	295600	346400	337400	273200	242200	318900
Com_16_neg	Pyrroloquinoline quinone	C14H6N2O8	330.012	23.5	Alkaloids	106100	92490	97640	105300	108000	99930	121100	96670	99430	100700	114800	60500	62520	64670	69560	95840	68200	71560	148300	80820	78050	74590	72300	107500	72340	56300	72690	105000	77760	72390	99280	73110	9749000	9962000	10410000	10350000	11940000	12550000	14590000	12260000	12920000	12810000	12900000	11850000
Com_37_neg	Cyclic AMP	C10H12N5O6P	329.206	3.6	Nucleotide and its derivates	157700	165900	71910	71490	68920	75960	78760	78370	260100	258900	303000	189600	214500	185400	221600	261400	222400	71930	71770	65980	96520	107300	127200	129100	135000	125400	138300	163700	147300	182400	197700	186500	89460	122300	152000	264700	259100	332200	233900	304700	229300	165700	134100	209700
Com_81_neg	Crocetin	C20H24O4	328.402	10.65	Isoprenoids	62920	79320	102000	73830	91450	75410	78010	61860	62300	99680	101000	83340	78090	86660	81210	87800	90390	50520	84150	77500	126900	130900	144400	64940	81830	65140	134200	162500	145300	97770	147200	88440	57580	63400	77400	79140	94010	97640	85470	1868	93760	89770	80300	105300
Com_14_neg	Uridine 5'-monophosphate	C9H13N2O9P	324.036	0.8	Nucleotide and its derivates	26540	22450	9543	12030	18730	21680	30770	27820	48390	39720	48930	45320	44130	48040	37390	42420	20880	32410	24790	26980	20030	20830	29510	34590	32970	29870	38840	24630	23130	31020	25620	38390	40920	39400	32840	49550	59590	50850	36590	30170	48330	23570	34060	33040
Com_435_pos	CMP	C9H14N3O8P	323.197	0.74	Nucleotide And Its Derivates	36040	33550	42420	41120	30890	61230	67870	65890	114600	125300	108700	91860	69170	79020	90910	83480	87520	59800	69990	69890	57540	63060	61740	73720	55630	41420	58410	52270	46650	89850	56040	76260	50180	64430	46760	62940	48450	49710	34430	33760	37050	25750	31550	29790
Com_11_neg	Dihydromyricetin	C15H12O8	320.053	0.77	Flavonol	506100	502800	499000	526900	596200	653100	687200	616800	569400	604900	596200	673700	741500	648000	449400	443700	489300	554000	536300	887200	588400	499700	582000	751700	655200	771200	582900	681300	595600	538000	661700	654700	134400	150300	181100	218100	188200	239500	159300	211700	171700	182200	158400	215500
Com_125_neg	Pectolinarigenin	C17H14O6	314.289	10.94	Flavonoids	54000	52590	128800	120200	132800	61890	63920	73940	39440	36530	46620	61880	65110	68420	45150	54100	43280	42310	29690	32960	46440	46680	49920	42700	45870	48900	15860	19740	18530	111900	114100	101100	170	47	110	175	84	151	132	244	115	125	122	83
Com_403_pos	N2, N2-Dimethylguanosine	C12H17N5O5	311.294	1.59	Nucleic acid derivative	656300	567700	706200	673800	844700	608200	569200	598300	345800	374700	376600	472200	431500	380700	541800	652100	638900	509000	566100	591800	695600	643000	635100	557000	564600	570300	580200	585500	663900	570600	659400	616200	13720	15780	11310	24210	18070	16350	13680	16590	16240	13470	15710	15290
Com_259_pos	(-)-N-[3',4'-Dihydroxy-(E)-cinnamoyl]-L-glutamic acid	C14H15N1O7	309.271	19.23	Amino Acid And Its Derivatives	346000	360900	514300	577600	573500	440900	391400	467100	308200	340700	304900	237500	231200	266900	519200	503800	510700	262200	261200	258000	330400	296700	283700	267000	220000	205200	241800	228500	243700	171600	149500	147700	105200	105900	111100	112200	96720	130800	105300	114600	106700	108700	102300	101200
Com_389_pos	N-Acetylneuraminic acid	C11H19NO9	309.27	19.24	Amino Acid And Its Derivatives	256900	263100	368000	395600	416100	302300	282900	335900	218800	249500	215500	167500	174700	189500	380300	372800	370100	189300	184900	190100	230100	217700	212100	197200	160700	147200	167600	156000	184600	116500	109800	104400	60500	61670	61600	59270	55460	72180	57910	64720	60380	64960	56580	61180
Com_410_pos	Reduced glutathione	C10H17N3O6S	307.323	0.83	Amino Acid And Its Derivatives	8691	22790	35660	20100	12460	28160	22510	11270	22580	15190	27580	18950	9708	17500	13980	26580	17060	22790	17070	19770	20290	33270	19210	13730	16950	11450	13420	19720	12100	11410	16870	15440	128000	76240	72980	125400	92870	132500	144200	104600	113700	69090	95060	67810
Com_405_pos	2'-Deoxycytidine 5'-monophosphate	C9H14N3O7P	307.197	0.84	Nucleotide And Its Derivates	7489	2515	15100	11110	8198	15070	10540	4849	16640	17650	12420	10680	11778	12310	20500	11280	15320	12770	22970	8889	25380	12360	12170	15410	10670	9567	13570	13030	14540	7766	8595	8586	41490	23290	26290	50000	34100	27290	33180	28880	34970	22170	38500	26310
Com_474_pos	Nicotianamine	C12H21N3O6	303.312	0.79	Others	238600	271300	138800	151600	236600	270200	275400	246800	274800	271500	258700	281100	271300	238900	280500	268300	263700	193800	253100	188600	368700	267400	240600	252000	267200	304600	234100	221900	236200	202600	232700	211200	3178000	3236000	2636000	4428000	4212000	3944000	3889000	4044000	4137000	3011000	3477000	3001000
Com_193_neg	4-Hydroxy-3-methoxyphenylglycol sulfate potassium salt	C9H11KO7S	302.343	0.8	Benzene and substituted derivatives	9795	9847	6103	10140	8481	7054	9014	11390	6299	7119	9404	14170	8506	9040	9875	8620	14120	9191	8214	10070	4328	5754	6304	10790	8213	12940	12160	7294	9427	8623	8449	9444	1528	2040	2697	1873	2042	2378	1885	1193	2078	1204	2779	3253
Com_144_neg	Homoeriodictyol	C16H14O6	302.279	17.3	Flavanone	6081000	6292000	2715000	9383000	7534000	8182000	6962000	7357000	10000000	16070000	8296000	7554000	6360000	7668000	3379000	8316000	7304000	7711000	8587000	6196000	7129000	7204000	9442000	7384000	4404000	10700000	7154000	7963000	7948000	7033000	7520000	11220000	855400	835500	851000	827300	865300	897700	881800	894400	886900	900500	909100	937300
Com_442_pos	Quercetin	C15H10O7	302.236	6.78	Flavonoids	202800	205700	222100	207600	227800	171400	207200	188600	188800	227800	207200	271100	226000	252600	206900	217100	191300	191000	218000	216400	185000	178600	200300	280000	261300	279000	224400	208200	215500	209700	177200	195700	46256	42504	31807	46413	36364	38745	38972	46587	51329	40534	45846	37389
Com_167_neg	Tricetin	C15H10O7	302.043	17.33	Flavone	5674000	5299000	5805000	5407000	5972000	6094000	5865000	9672000	6302000	6226000	5873000	4431000	6685000	6328000	5706000	5978000	5269000	6369000	7142000	4413000	5544000	6079000	5025000	7399000	2665000	6668000	6044000	6764000	5256000	5884000	8568000	9205000	586600	584700	575600	605700	631300	596300	600100	597000	648300	640800	648600	643500
Com_128_neg	N-Acetylglucosamine 1-phosphate	C8H16NO9P	301.1	0.6	Others	19190	16860	33760	39270	34220	35700	17680	18650	28080	34920	40720	25450	25800	21540	57630	37930	33370	33720	32760	33700	40140	42670	36220	21980	22920	14010	33380	37130	32540	27040	43880	31340	2126	3280	1930	2119	3490	4640	1942	5423	4068	5047	5808	6584
Com_350_pos	Diosmetin	C16H12O6	300.263	8.55	Flavonoids	600600	552700	695900	750000	728200	530100	560300	539400	359800	384100	363700	830600	911900	791700	447500	451100	446300	700100	689100	645400	341000	309500	324700	352700	375000	399400	494700	480400	511100	686700	667900	686400	5886	12750	5158	34690	16890	20710	6635	9623	11680	6194	9636	8447
Com_244_pos	8-Hydroxyguanosine	C10H13N5O6	299.24	0.97	Nucleotide And Its Derivates	22200	60040	29660	27900	19390	24040	31970	48650	33540	36620	28260	44060	41300	32770	23200	22970	12170	27390	29240	35800	20150	26010	20890	26620	40420	47770	45130	28100	30900	37870	20480	28900	94290	65120	69020	94680	113900	89790	87530	119400	103800	68960	68940	75710
Com_27_neg	N7-Methylguanosine	C11H17N5O5	298.275	3.9	Nucleotide And Its Derivates	28170	26930	22490	21790	23290	24820	27770	28240	29380	27770	34420	28080	32010	30460	28020	31080	33480	28960	31940	29850	30260	34750	30890	28060	29960	21830	31000	32420	24760	25790	24880	31960	3544	5306	2768	6574	4699	9978	10520	12000	7663	11040	9917	10940
Com_313_pos	5'-Deoxy-5'-(Methylthio)Adenosine	C11H15N5O3S	297.333	2.57	Nucleotide And Its Derivates	883900	800500	1022000	1119000	1069000	917700	829700	893600	897600	887300	903000	850000	689600	764800	775800	769600	732900	687600	708000	714800	938200	938200	998300	780600	761300	711200	1017000	991000	914600	987200	1064000	960000	1749000	1720000	1382000	1835000	1603000	1591000	1351000	1427000	1391000	1237000	1175000	1086000
Com_240_pos	N2-Methylguanosine	C11H15N5O5	297.267	1.07	Nucleic acid derivative	134400	156300	206200	160100	159300	118100	150100	137200	99980	139500	160700	108500	100300	138700	135600	135700	170500	144300	118900	178000	134700	122100	117900	164300	102900	157200	150700	174700	144900	145300	143900	140400	41890	38990	29900	53090	67260	72570	63810	85580	63440	85310	75140	37210
Com_51_neg	9,10-EODE	C18H32O3	296	0.7	Fatty acid	232400	149000	150900	174300	167200	194300	165300	138600	168500	135800	207200	248800	239400	176300	244100	213000	196800	215500	208300	192400	170600	187900	207300	205800	184200	213200	134400	184400	220300	191700	224900	207900	570200	629800	577000	667800	654500	708900	512500	675500	605600	522400	614800	578400
Com_345_pos	Methyl linoleate	C19H33O2	294.472	15.28	Lipids and lipid-like molecules	6247000	5932000	4862000	5915000	5670000	6732000	6745000	6796000	10900000	10500000	10500000	7557000	7943000	7537000	11080000	11900000	11010000	7662000	7357000	7456000	11860000	12050000	12070000	6386000	6544000	6322000	10590000	11140000	10790000	7874000	7628000	7423000	156300	208300	156100	219400	152900	220000	137800	144000	155000	85200	94060	114700
Com_120_neg	9-Hotre	C18H30O3	294.429	14.33	Fatty acid	660900	695300	558500	556600	556000	522900	411000	440600	761600	756900	750400	807500	709500	836500	549900	547400	639400	761500	523600	668700	1282000	1384000	1251000	338100	303500	305300	1057000	1307000	1119000	553600	541200	435000	45600	43070	41670	42800	41260	45550	34350	40290	38570	22980	44350	45040
Com_315_pos	9-Hydroxy-(10E,12Z,15Z)-octadecatrienoic acid	C18H30O3	294.429	15.21	Fatty acid	15940000	16030000	19180000	20010000	19520000	16530000	15970000	16900000	20080000	19660000	19230000	14780000	15250000	14960000	21530000	21460000	21090000	16280000	16320000	15470000	25340000	24100000	25130000	13300000	13110000	13460000	23400000	24720000	22910000	20660000	20420000	20310000	240100	240700	200100	303300	217600	251500	188100	245100	225900	174900	201700	168700
Com_198_neg	L-Argininosuccinate	C10H18N4O6	290.273	0.57	Organic Acid And Its Derivatives	557600	580800	598200	608900	645100	598500	499300	485100	445400	462600	592000	442500	382800	427200	692200	707300	611400	864400	735700	787300	730200	758600	773600	650400	615700	595600	701700	617100	792100	548700	564700	679400	184200	142400	145600	113500	156900	174900	127600	160800	129500	125500	251100	208900
Com_130_neg	Glucarate O-Phosphoric acid	C6H11PO11	290.1	0.63	Carbohydrates	349400	323200	328900	408900	376600	313800	321600	331700	250700	315400	322200	242100	257100	228200	331900	350900	364900	413300	403500	396500	406400	402100	537700	317600	292300	345100	360000	370100	496100	313900	336100	358600	107100	115600	66120	87420	81500	98650	111900	119100	83010	80170	105400	129800
Com_366_pos	(-)-Maackiain	C16H12O5	284.263	0.6	Phenols	4567	5459	7793	8594	6788	5440	8494	6173	3551	9664	8252	10310	5126	5986	6984	2598	5082	8216	7002	14720	10590	9029	13530	11430	10130	8366	9386	13310	10330	10190	8508	9470	24200	32260	26640	26240	22580	19870	24460	26990	34700	22880	21280	15830
Com_29_neg	Xanthosine	C10H12N4O6	284.225	1.16	Nucleotide And Its Derivates	89770	72560	116900	130700	66490	86040	102800	87560	83738	80652	96673	66083	76059	77495	45970	82159	51550	56770	93680	53500	161200	174300	156900	42530	54880	52940	75231	84362	85959	71799	76584	78664	177300	158700	151600	154600	123200	123700	64150	62900	64570	49550	44740	66350
Com_54_neg	Crotonoside	C10H13N5O5	283.241	2.73	Alkaloids	4808000	4847000	4600000	4490000	4554000	4266000	4430000	4430000	5986000	5627000	6519000	3546000	4413000	4407000	4472000	3880000	4532000	3480000	3414000	3355000	6011000	6037000	5931000	3558000	4362000	3754000	5254000	5109000	4813000	4320000	5423000	5700000	2632000	3064000	3622000	4175000	4006000	4552000	4058000	4379000	4991000	4005000	3813000	4230000
Com_245_pos	8-Oxo-dGMP	C10H13N5O5	283.241	17.78	Nucleotide And Its Derivates	93090	96510	73580	87470	78300	84460	80110	85480	76690	77340	71010	57400	79430	64250	94490	88890	89500	75830	70180	75420	79100	73620	76450	82060	96220	67140	59900	62410	59910	43020	43640	48620	21860	22470	21280	24960	22720	21840	28040	22770	22080	22880	22770	22990
Com_307_pos	Guanosine	C10H13N5O5	283.241	0.91	Nucleotide and its derivates	570900	493600	442300	454800	302200	486600	542100	565300	608200	646400	724800	529800	580600	566400	413200	472700	379200	349100	344500	327500	568900	647300	644200	508600	442300	428800	503600	530800	525400	611700	547800	620600	1322000	1360000	980900	1530000	1171000	1370000	1208000	1038000	1339000	1056000	1372000	857700
Com_277_pos	Oleic acid	C18H34O2	282.461	18.28	Lipids and lipid-like molecules	52860	68740	43220	32330	47610	59250	56970	70300	78350	54840	69420	96150	85810	82520	87180	82720	84420	66770	60850	59510	45940	41550	53680	39770	49790	46790	19500	27970	32470	5577	4014	8570	131100	76190	91320	95660	90130	121700	89070	96610	84230	73180	88000	83400
Com_368_pos	Artemisinin	C15H22O5	282.332	19.22	Terpenoids	158800	152700	146900	139500	147900	118400	119300	130900	135700	135400	136000	129400	119000	109800	145300	147500	147500	110600	115000	121400	122100	127300	125100	122500	114800	118700	104900	96290	98510	92260	91800	90910	90640	59600	57020	43360	46860	90130	81970	75930	57870	62160	48660	46400
Com_212_pos	1-Methyladenosine	C11H15N5O4	281.268	1.16	Nucleotide And Its Derivates	35230	26480	48490	24490	20620	13380	23330	27510	30650	27400	42120	33700	23270	21960	23860	20300	25570	17510	34180	25460	20220	25530	15730	14580	21320	27070	32880	14430	24070	29020	20890	26300	61420	60530	58240	89250	84110	77540	77090	86900	75770	74230	105800	66820
Com_362_pos	2-Methyladenosine	C11H15N5O4	281.268	0.77	Nucleic acid derivative	145900	166400	97440	113500	69090	160000	115800	158500	165800	204400	157900	173700	178100	167200	141200	167300	132800	117500	157000	142600	210200	148500	189000	198000	219000	163800	167700	187700	168700	168700	178000	175000	338400	318100	282400	504300	355200	320900	510400	521100	594400	496000	602900	555600
Com_363_pos	2'-O-methyladenosine	C11H15N5O4	281.268	1.17	Nucleic acid derivative	46700	55500	52180	54200	53850	64670	51470	61460	66310	46200	82500	44070	74390	57470	68440	27920	47320	69280	61640	69650	67770	65240	92040	37310	62260	57420	85810	104700	68710	83770	92280	80080	141500	313200	273600	476300	244900	340400	449500	376800	482600	308300	481000	525700
Com_414_pos	N-(9H-Purin-6-ylcarbamoyl)threonine	C10H12N6O4	280.24	17.02	Nucleic acid derivative	485200	467800	261800	263000	278800	354900	342100	347200	298300	303400	290200	341900	333500	337100	335600	344300	344900	331300	326800	321000	297000	295100	319400	370500	330800	325300	295300	307700	326600	259300	257800	264900	26770	30330	24590	38950	26430	21760	24510	26600	20880	22710	20460	24530
Com_326_pos	14,15-Dehydrocrepenynic acid	C18H28O2	276.414	14.12	Fatty acid	125200000	130200000	136300000	136900000	132400000	121600000	121200000	125600000	148800000	154100000	153200000	168400000	170500000	164500000	142500000	141800000	137600000	143100000	146000000	142100000	191000000	189600000	187000000	93830000	98460000	97610000	181500000	188700000	183800000	137300000	135400000	134900000	108000	119700	87130	137000	112600	104000	102400	107100	118000	113200	130100	116800
Com_358_pos	N-p-Coumaroylagmatine	C14H20N4O2	276.334	15.3	Phenolamine	1653000	1485000	1369000	1344000	1159000	1661000	1686000	1612000	2889000	2532000	2694000	2059000	1952000	2046000	3037000	2992000	2784000	1640000	2031000	1740000	2942000	3108000	3191000	1694000	1705000	1736000	2897000	3219000	3134000	2022000	1901000	1910000	68500	80620	56360	83360	73750	104500	72290	76660	72180	65020	60250	49280
Com_263_pos	Glu-Glu	C10H14N2O7	276.243	0.82	Amino Acid And Its Derivatives	15060	18120	17730	17920	9259	15970	21890	9943	29240	20570	13340	22560	16380	18070	25760	20610	26310	25270	17510	20030	16080	21910	19980	24230	17410	24110	18990	42980	21510	31000	10770	24320	73590	62690	67180	67350	64420	80510	101400	103800	85640	78090	67510	53690
Com_111_neg	6-Phosphogluconic acid	C6H13O10P	276.135	0.67	Organic oxygen compounds	34740	15780	37490	49580	43980	29300	35740	35210	26610	32000	29280	31480	28810	28220	35170	38930	41480	40410	28370	42260	45410	36310	57490	35350	36740	30770	37890	39030	26620	31910	27460	36700	45970	49400	25760	40790	29250	22420	29750	32520	32510	36810	32610	72050
Com_20_neg	L-Saccharopine	C11H20N2O6	276.132	0.72	Amino Acid And Its Derivatives	181000	183100	242400	234800	229300	243700	270500	207000	199800	259800	225600	221200	202400	202100	280300	345700	279800	296400	370700	298400	239700	200700	200800	260100	253400	244100	265800	267800	238400	240800	214300	244600	329200	313200	355000	506700	582900	521600	509000	486700	477100	523800	478700	561400
Com_69_neg	Afzelechin	C15H14O5	274.084	0.7	Flavanone	100900	126500	142700	135400	145000	136300	121500	118900	149000	131800	167500	149300	102700	122100	159000	139700	148800	153000	137600	157700	181200	129300	152900	97520	109400	147200	130000	162900	166300	149500	170800	172000	76670	66780	53290	50800	64260	40740	73990	40230	66050	49320	30100	46850
Com_283_pos	N-Lauryldiethanolamine	C16H35NO2	273.455	0.6	Others	33420	47480	49870	39960	34700	28850	38540	27500	46110	32710	26420	43450	49400	40850	34860	38920	34110	55680	50070	51040	50220	50020	53970	24460	65750	45700	35670	45600	52980	65990	41570	57840	28380	25070	29770	10270	9601	8902	21880	26320	25020	41680	22690	51860
Com_178_neg	Arbutin	C12H16O7	272.251	2.25	Organic oxygen compounds	1721	1452	3236	7708	7719	9907	3481	5076	2354	4645	1446	2013	2180	1621	2806	4077	4588	4928	4393	1875	5578	3188	5189	3872	4630	6471	5539	3222	1939	1341	2778	4681	6209	6831	5678	6797	6709	7955	6998	7371	7181	4255	7582	7390
Com_270_pos	L-Homocystine	C8H16N2O4S2	268.354	0.9	Amino Acid And Its Derivatives	7514000	7745000	1169000	753100	413700	6549000	6340000	7740000	8282000	8747000	9333000	6684000	7810000	8460000	5930000	5866000	5885000	6770000	6940000	6522000	8461000	9489000	9814000	7301000	8562000	7944000	7914000	8119000	7217000	6904000	6070000	9085000	20170000	21150000	17240000	23540000	21750000	21560000	18870000	21020000	21320000	17820000	21850000	17100000
Com_465_pos	Hypoxanthine-9-β-D-Arabinofuranoside	C10H12N4O5	268.226	0.83	Nucleotide And Its Derivates	10880000	12540000	2764000	2070000	1641000	9706000	9935000	10830000	11790000	11130000	12350000	9129000	9876000	10390000	7675000	8320000	9565000	10420000	9223000	8270000	12070000	13190000	13370000	10170000	11390000	8412000	11710000	10490000	10910000	11550000	10990000	9515000	19800000	21630000	18870000	26050000	23350000	21040000	20090000	19720000	23380000	18080000	22370000	19250000
Com_232_pos	Deoxyguanosine	C10H13N5O4	267.241	0.99	Nucleotide And Its Derivates	89920	67380	55940	79980	58680	53020	47340	49030	70180	88200	86610	114100	123000	104200	95210	92330	79450	85810	74810	55500	49670	54840	58760	152900	117600	151800	66290	94700	90130	101800	114200	150900	120200	137400	102500	151800	169500	153800	94510	213900	189300	149200	123800	139300
Com_390_pos	Adenosine	C10H13N5O4	267.241	0.97	Nucleotide And Its Derivates	150400000	144000000	182900000	184200000	168300000	145700000	140500000	163800000	156900000	156600000	147000000	138800000	134900000	130600000	158100000	149000000	154700000	146400000	153400000	155000000	149800000	151900000	160500000	136500000	145700000	145100000	160800000	156600000	154900000	154700000	168400000	165300000	173700000	177900000	161800000	198800000	184800000	188700000	181600000	177200000	183200000	163900000	194300000	165800000
Com_373_pos	Thiamin	C12H17N4OS	265.354	0.65	Vitamins	291900	244000	227200	169600	130600	242900	202800	253800	359100	361000	368600	222900	278500	302800	274600	253500	260100	203900	177800	164600	377400	394500	398800	257100	302700	273300	347800	320800	317200	320900	254400	214200	1011000	1802000	1450000	1628000	1693000	1533000	2118000	2113000	2368000	2265000	2649000	2199000
Com_237_pos	Phenylacetylglutamine	C13H16N2O4	264.277	1.03	Amino Acid And Its Derivatives	27030	31300	43980	27180	43220	38870	41340	45650	51530	51990	40310	46410	36810	58060	28300	28660	24190	53790	67980	50440	27240	33370	33280	34360	32460	30380	52810	58910	67880	57320	48270	54770	14240	31240	17470	22870	4302	12220	20890	25450	22320	32830	19870	16540
Com_227_pos	Panaxydol	C17H24O2	260.371	17.44	Lipids and lipid-like molecules	1617000	1708000	700800	888300	872100	1407000	1342000	1328000	1861000	1788000	1863000	2623000	2692000	2556000	1789000	1823000	1883000	1726000	1803000	1819000	1475000	1472000	1510000	1469000	1450000	1455000	1173000	1140000	1185000	729500	743000	729700	7813	6585	7564	8051	8623	10050	6914	6776	7260	56856	63072	58644
Com_300_pos	γ-Glu-Leu	C11H20N2O5	260.287	2.91	Amino Acid And Its Derivatives	16770	22070	41130	39600	41950	27280	34160	23160	16520	17640	15640	20450	14970	18960	24960	29250	30120	20380	29310	25770	51710	53150	46220	14730	15160	9799	29660	24970	29950	30640	35730	26960	10940	8247	9948	14890	15340	15380	11680	13630	12010	23760	32830	24000
Com_35_neg	D-Mannose 6-phosphate	C6H13O9P	260.136	0.53	Carbohydrates	984000	1066000	1493000	1476000	1644000	1408000	1460000	1611000	1490000	1486000	1627000	1459000	1450000	1354000	2069000	2202000	2065000	1812000	1578000	1692000	1718000	1631000	2175000	1496000	1388000	1330000	2037000	2025000	1949000	1960000	1849000	2075000	164700	180400	142300	172800	112200	219600	177700	217800	205000	206500	179800	200500
Com_42_neg	D-Glucose 1-phosphate	C6H13O9P	260.136	0.65	Carbohydrates	601100	529400	568100	690800	632400	674500	575400	551400	599300	596000	623500	771900	812000	846800	749100	870300	814900	829600	815000	831300	803400	784500	916800	933300	901000	1078000	848800	1003000	1016000	946900	950600	890700	1332000	1255000	1164000	857100	1140000	1045000	920500	822500	812800	1484000	1308000	1455000
Com_134_neg	D-Glucose 6-phosphate	C6H13O9P	260.136	0.63	Carbohydrates	4133000	4485000	6620000	6837000	7640000	5946000	6270000	6180000	5239000	5712000	6653000	5626000	5044000	5756000	8071000	8594000	8721000	5657000	5618000	6790000	6307000	6684000	7175000	5653000	5522000	5391000	6852000	7474000	6991000	6956000	5985000	7439000	496500	458700	326200	433200	449000	472200	564500	1007000	635600	1649000	745900	943200
Com_50_neg	D-Fructose 6-phosphate	C6H13O9P	260.03	0.64	Carbohydrates	1880000	1572000	2387000	2398000	2364000	2201000	1987000	1971000	2111000	2253000	2369000	1727000	2027000	1943000	3149000	3223000	2912000	2385000	2443000	2419000	2086000	2611000	2661000	2331000	2103000	2251000	2453000	2411000	2898000	2267000	2665000	2819000	656100	537500	422800	183700	219300	187300	215900	169100	188300	281600	212100	246700
Com_314_pos	5-Methylcytidine	C10H15N3O5	257.243	0.71	Nucleic acid derivative	38500	21490	12480	10850	16710	24420	32280	25810	34280	48590	24520	26550	18900	23190	22990	17250	16660	30340	25470	32620	25380	40120	28730	23450	33450	39800	28710	30790	26960	26610	32680	36770	47310	46940	41550	63760	41080	52930	50150	71810	32950	61390	67920	53790
Com_312_pos	5-Ethyl-2'-deoxyuridine	C11H16N2O5	256.255	0.64	Nucleic acid derivative	49920	46880	44370	36630	33040	30480	31480	39160	27760	27560	29420	42670	57540	58880	41900	29190	17950	70060	57540	50710	65760	54600	54520	69130	73950	66940	65830	43850	39880	66120	62850	42310	10220	8740	14140	28160	20040	22380	22500	14200	37550	16900	17150	19950
Com_40_neg	Pinocembrin	C15H12O4	256.074	0.7	Flavanone	315100	301300	333700	442800	294900	296800	270900	294100	306300	372800	379800	249600	256700	275800	210700	312000	275600	278700	241100	300100	272800	249800	261700	276900	246100	252300	148600	255000	258600	230500	291300	254400	47460	47500	25300	17070	21570	28630	19110	24270	16440	25830	17310	16020
Com_260_pos	Spermidine derivative	C8H21N3O6	255.27	17.31	Phenolamine	77180	76980	46190	49420	59880	68840	60820	68520	53350	64330	50800	41920	47880	48860	64390	57550	57510	56570	56200	60080	59200	57120	58300	51940	46690	43830	39620	41600	48910	38250	31500	35870	14130	13920	12080	12600	13790	15680	15150	14170	11280	13380	14510	10680
Com_291_pos	Nicotinate ribonucleoside	C11H13NO6	255.224	0.76	Organic oxygen compounds	216600	256700	199500	220500	242100	213200	226700	182600	340900	275800	362700	288400	321900	262700	182600	222700	196700	196100	205900	186700	290700	246800	234500	220000	176900	192600	267200	256900	242600	258500	312300	261500	192900	173100	157600	372300	262900	196000	291000	406900	426200	262200	342300	205300
Com_166_neg	Pyridoxal 5'-Phosphate	C8H10NO6P	247.142	0.76	Vitamins	19900	31130	34880	43460	46410	32010	27910	38190	30370	43030	19590	45380	30340	35270	48110	29470	22860	34760	34840	32480	23270	28450	38270	28970	33810	31330	36120	32220	32340	26730	35060	40470	6587	7725	5025	5054	5319	6399	5901	7049	6137	7676	8912	7419
Com_400_pos	D-(+)-Octopine	C9H18N4O4	246.264	0.7	Amino Acid And Its Derivatives	12970	11870	25190	15060	11430	13760	17260	18000	7898	8792	11600	10690	12130	21830	12460	7732	14550	12270	13990	9474	8354	13290	11650	14050	18660	15700	13430	22270	13100	16360	13630	14800	62940	46100	62490	60040	60740	65140	54120	73540	63130	64170	96320	73090
Com_31_neg	γ,γ-Dimethylallyl pyrophosphate	C5H12O7P2	246.092	0.71	Others	1092000	1112000	2550000	2844000	2684000	1872000	1945000	2011000	3113000	2888000	3218000	822900	630300	723800	2455000	2034000	2548000	1176000	1341000	1005000	3210000	3905000	3596000	545400	535100	445300	2008000	1733000	2045000	1389000	1628000	1498000	63210	29750	88960	28030	48210	12170	44200	47390	52920	69480	46760	77090
Com_470_pos	Uridine	C9H12N2O6	244.201	0.91	Nucleotide And Its Derivates	1829000	1311000	2205000	2225000	2335000	1168000	1754000	1708000	1220000	1436000	1548000	1448000	1219000	1076000	940200	1095000	1159000	1184000	1052000	1054000	1505000	1424000	1507000	1560000	1659000	1162000	1254000	1573000	1335000	1720000	1519000	1557000	5405000	5149000	5032000	5908000	7241000	6736000	6086000	8294000	6143000	2174000	3579000	3769000
Com_105_neg	2-Deoxy-D-glucose 6-phosphate	C6H13O8P	244.136	0.69	Nucleotide And Its Derivates	2841	9921	6271	7447	4300	2359	5486	3145	9025	5096	10250	4439	7439	13830	8256	5693	8922	7049	5342	7640	8005	7467	9091	2230	5446	4693	5513	8665	4660	6193	4305	4188	3482	1135	2492	1743	1532	968	1530	2890	965	1128	1545	1549
Com_200_neg	Pseudouridine	C9H12N2O6	244.07	0.9	Nucleotide and its derivates	76270	88030	72250	73520	71790	60270	43960	42010	82780	89630	80110	58170	109700	159600	46250	56230	72390	101000	75100	77820	55090	76050	135000	104300	82180	67690	82040	58210	128100	74200	128800	136100	306000	382000	356400	420000	435300	524100	413000	361500	347400	212100	403000	494000
Com_437_pos	Cytidine	C9H13N3O5	243.217	0.74	Nucleotide And Its Derivates	471400	551000	567500	623800	501800	712000	847300	777500	794100	970900	815700	637600	456900	490000	698200	687800	682800	718800	781900	712100	847300	722300	759500	551500	667600	681500	681000	976700	808800	1019000	632300	720100	2323000	2732000	2673000	4506000	3830000	3881000	2309000	3253000	2913000	2537000	1321000	2161000
Com_371_pos	Thymidine	C10H14N2O5	242.229	1.06	Nucleotide And Its Derivates	482900	440500	448900	409100	470200	506500	497100	534000	397100	450600	439400	375600	385100	339400	502000	531300	483000	431600	402100	407100	356000	404200	315400	373800	348000	387100	458100	384800	534900	366000	488000	410200	186100	178500	173600	135500	155200	144200	187700	171700	146800	226600	288100	155000
Com_357_pos	Pyridoxamine dihydrochloride	C8H14Cl2N2O2	241.115	1.46	Vitamin derivative	581700	743500	524100	651300	546500	467400	423400	504300	557900	642900	669200	635200	619200	517600	668100	643700	637800	682600	679800	523100	589200	542500	575000	696900	781700	845100	625500	669800	712000	695200	615500	721100	36170	37860	37610	38330	44150	33950	35910	30000	47280	36950	34960	54150
Com_209_neg	Palmitaldehyde	C16H32O	240.425	14.03	Organic Acid And Its Derivatives	45760	84260	79550	65200	136800	55130	43270	62430	76070	48640	82450	57550	56380	94130	69360	43140	67230	73700	60710	111800	46070	48610	110300	57720	59770	104000	34350	27870	106900	34780	38770	67820	272800	321600	324600	326700	313000	362700	350000	360200	402500	355500	212300	268400
Com_346_pos	L-Cystine	C6H12N2O4S2	240.301	1.06	Amino Acid And Its Derivatives	1525000	1378000	2845000	2805000	2783000	1524000	1564000	1577000	1720000	1403000	1590000	1795000	1618000	1636000	1541000	1555000	1624000	1297000	1685000	1551000	1804000	1603000	1456000	1570000	1491000	1736000	1384000	1681000	1477000	1762000	1841000	1535000	367900	379200	345300	466200	423600	411000	536100	520100	481100	444900	580600	511500
Com_269_pos	L-Homocarnosine	C10H16N4O3	240.259	0.64	Amino Acid And Its Derivatives	951200	938800	1433000	1392000	1292000	1061000	941900	940800	1069000	1213000	1023000	714200	980300	913600	1175000	1045000	957600	950600	956100	996400	1220000	938300	1149000	919200	1158000	835400	1279000	1218000	1135000	1572000	1358000	1361000	301300	501200	309700	609500	556100	391700	680000	463900	619700	355100	859300	517400
Com_420_pos	Muscone	C16H30O	238.409	18.81	Organic oxygen compounds	73860	104700	83160	70390	77120	72540	82240	72750	90220	69840	64510	69240	80470	83800	75240	75800	111600	102100	89060	83900	72230	83430	81200	77230	88150	89580	72920	86860	66620	73820	53010	56860	168800	206000	169700	156200	173100	180600	206000	174900	181500	176000	166700	175900
Com_98_neg	Biopterin	C9H11N5O3	237.215	1.5	Organoheterocyclic compounds	45680	75600	32370	24840	33420	49380	12960	35470	38040	44170	26100	31510	61810	40680	29400	36440	39330	22660	50700	18150	24850	6904	47100	43050	21360	22950	44630	33470	26960	16890	49880	28710	45590	46830	43690	55000	45500	46040	66570	69220	72010	34710	83410	81860
Com_236_pos	Curcumol	C15H24O2	236.35	12.65	Lipids and lipid-like molecules	32840	32940	43030	49380	44880	23600	35430	30540	23890	30490	26310	23510	29900	32800	22320	38840	24630	25810	26950	31210	50430	36840	27730	19920	35110	23130	34800	28360	27060	27730	27020	31120	1899	3933	6675	2468	1164	3605	4611	5192	4084	4645	4437	4842
Com_173_neg	Ribose 5-phosphate	C5H11O8P	230.11	0.62	Sugar Acids And Its Derivatives	109100	139100	191700	185000	170700	211700	176100	133400	76280	74580	95850	64840	79700	87840	228400	184500	186300	203500	191200	191100	188100	195600	168900	175600	182100	162200	188100	194100	194700	143000	194600	170700	27710	29600	25570	27350	22770	26470	23980	30810	27140	33820	34490	35700
Com_211_pos	D-3-Phosphoglyceric acid	C3H5H2O7P	230.021	0.5	Lipids and lipid-like molecules	391900	450100	786900	711200	804100	648000	591900	639300	633100	671800	705900	228800	257100	265600	938500	882800	952900	656100	695500	660600	810500	960800	841400	280800	274000	250400	682000	657600	664900	622000	680400	645500	166800	169200	127300	152800	155800	169900	168700	198100	101100	153900	151100	136000
Com_58_neg	D-Ribulose 5-phosphate	C5H11O8P	230.02	0.6	Carbohydrates	150000	164300	224200	239600	234800	222600	247000	247500	112300	93790	141300	157400	120400	123000	226000	247800	260500	346100	301700	320200	294300	283100	245500	308700	324300	313600	306400	377600	311000	230000	256000	276300	92470	131100	100500	126900	62330	92250	72630	162200	138900	88710	104400	100200
Com_241_pos	8-Chlro-1-tetrahydronorharmanone	C11H9ClN2O	220.655	1.07	Others	306000	303200	582800	595100	496600	266400	400300	316100	348700	354400	384700	383000	353000	371200	247500	255700	271800	380500	333400	355000	353600	264900	299100	271400	298700	317700	287300	348000	313600	418200	433500	386500	16490	28960	23350	43710	35510	26470	26990	35500	31420	11640	53230	49470
Com_477_pos	N-Hydroxy-L-tryptophan	C11H12N2O3	220.225	1.07	Amino Acid And Its Derivatives	784300	870400	1488000	1347000	1212000	762400	663900	706900	758200	888800	909600	1041000	1099000	987900	648800	704400	596300	843200	1011000	866000	757700	752800	715500	507200	856200	1173000	801300	796000	809600	764700	890200	815600	93270	73490	65050	118700	113500	108400	116800	126600	121800	131800	204800	131900
Com_296_pos	O-Phosphocholine	C5H15ClNO4P	219.604	0.77	Others	2352000	2512000	784200	714000	727000	1623000	1679000	1716000	5591000	5749000	5353000	3540000	3285000	3359000	6130000	6768000	6182000	6347000	7418000	6144000	4317000	4289000	4249000	3064000	3456000	3516000	4289000	3977000	4428000	5053000	5333000	5132000	12870000	14710000	8733000	7081000	9811000	7833000	11370000	11520000	10890000	13030000	12160000	8449000
Com_431_pos	Pantothenate	C9H17NO5	219.235	1.96	Vitamins	1290000	1008000	1482000	1430000	1603000	1495000	1174000	1215000	806200	710100	794300	1069000	767900	1018000	906100	1395000	1212000	1278000	1405000	1430000	1055000	972500	838200	1393000	795200	1261000	1159000	985500	1382000	1089000	1488000	1487000	24440	109700	59550	103000	55360	112000	107500	131800	149000	140400	190000	148300
Com_262_pos	Germacrone;(3E,7E)-3,7-dimethyl-10-propan-2-ylidenecyclodeca-3,7-dien-1-one	C15H22O	218.335	14.93	Ketones	37570	34700	30870	33980	31980	22090	34550	25480	42240	37670	43260	35130	34300	40410	41350	40030	40720	39070	39540	39580	58220	52230	68440	28350	29500	30470	60640	56400	58930	38760	42640	36990	8108	6213	4985	7025	5367	5721	3871	6745	3115	6795	5362	8783
Com_453_pos	4aR-(4aalpha,6beta,8aalpha)]-4a,5,6,7,8,8a-Hexahydro-4,8a-dimethyl-6-(1-methylethenyl)-2(1H)-naphthalenone	C15H22O	218.33	24.7	Terpene	93990	89560	673700	601000	768100	112400	95750	114900	160200	127100	97800	200900	161000	98030	589400	540500	606100	58710	59320	69070	44030	43210	64260	62860	39920	19750	42350	42980	27010	62290	73280	39810	56327	58600	49880	55570	59610	31800	117400	35560	27120	63880	110700	47800
Com_189_neg	Sulfosalicylic acid	C7H6O6S	218.184	0.66	Benzene and substituted derivatives	163100	155900	151000	155600	121400	129200	115200	126800	175000	129600	171900	115300	201900	204900	201800	226600	170900	182600	196500	215300	214100	219800	252500	185100	223500	170500	253100	174200	194700	193500	206400	200000	101100	116100	83600	106500	91260	114800	90140	99160	102600	92100	78990	78560
Com_279_pos	Nα-Acetyl-L-Arginine	C8H16N4O3	216.238	0.81	Amino Acid And Its Derivatives	112600	88060	261500	266200	238800	212500	173800	167800	205400	154600	113100	149700	128000	109900	194800	135700	189200	161600	221900	172800	185700	165800	157200	113600	119800	111000	196700	193800	202100	172300	204600	151700	27260	81590	36010	52000	36360	54060	41280	58420	65600	68120	42150	28170
Com_360_pos	Lycoperodine	C12H12N2O2	216.236	3.75	Others	51690	33170	55280	54440	45440	35710	31480	38040	50190	51100	39440	39970	41280	47380	40720	32470	40350	40480	41270	42130	52060	59150	53450	29170	35200	40560	62940	52970	46460	65190	61140	64400	6294	11920	8393	10450	8403	11970	9174	13520	19660	12490	30530	17180
Com_165_neg	Desthiobiotin	C10H18N2O3	214.262	4.81	Others	409000	387800	385500	429500	367500	342500	270800	285300	354400	286200	338000	355300	413000	362200	183200	216900	293900	304400	360500	320000	457400	471500	387900	202700	131500	165800	281400	413900	369500	539800	518500	461800	4419	4374	3455	4244	4464	3916	3503	3689	3728	2061	4039	4115
Com_155_neg	2-Deoxyribose 1-Phosphate	C5H11O7P	214.11	0.57	Carbohydrates	111800	116400	133400	108800	143300	101600	98170	100900	136900	115300	143700	102400	93020	100300	143400	131200	123800	159700	162500	164600	120100	147600	121200	133400	84860	78260	125200	100500	148900	116000	96550	122300	27020	20990	18080	28490	24950	23430	27870	34760	25990	23650	44090	36300
Com_256_pos	(+-)-Baclofen	C10H12ClNO2	213.661	9.53	Others	653600	683900	811500	847600	795800	1296000	1262000	1323000	1233000	1239000	1242000	594000	549600	606100	760300	825800	729800	547100	495500	540700	727100	693300	709800	594700	614600	597100	489500	480100	446200	540100	589800	522800	28990	28430	24360	19380	23590	25400	24670	26220	21760	29740	18780	26200
Com_64_neg	(+)-Dihydrojasmonic acid	C12H20O3	212.285	7.3	Phytohormones	220800	217000	312200	343400	321300	262700	201200	233700	587900	628400	544300	478800	446000	437300	340100	412900	362700	201900	218100	206500	248700	237800	302000	158100	196900	215500	224900	244800	261800	275700	264400	264600	102400	82740	83380	51791	57520	54300	49160	48320	49850	46170	36730	40030
Com_276_pos	Phosphocreatine	C4H10N3O5P	211.113	1.08	Amino Acid And Its Derivatives	545800	504500	627400	664500	394300	474200	741500	511500	489100	511700	549100	580600	433200	499900	737500	493300	610500	634300	636300	524600	637500	469200	423800	619900	602100	573700	422000	481400	538200	491000	514000	621700	256300	281300	183700	265400	228300	351700	297100	256200	250200	317700	278700	321300
Com_123_neg	Hydroxycitric acid	C6H8O8	208.123	0.63	Organic Acid And Its Derivatives	255800	296600	304900	361300	347200	298000	312500	287100	274200	319600	321200	248600	313700	304400	426200	420200	461700	410400	344900	450400	282200	313400	317700	358400	379800	249800	392200	350500	324700	366100	331000	305400	26020	30880	24720	23870	31380	33100	26250	29370	27590	21780	36190	33550
Com_387_pos	Sattabacin	C13H18O2	206.28	4.81	Others	1025000	936600	599800	687600	662900	559500	593900	630000	921000	994500	1132000	1783000	1775000	2100000	593000	534500	616800	787700	854900	901400	898400	851300	929300	466200	524200	527500	631200	674900	833900	549200	586800	573600	40100	33750	14350	31420	30700	41240	22280	30040	25010	30630	36510	42670
Com_377_pos	Lipoamide	C8H15NOS2	205.341	2.57	Others	119700	109000	37510	44090	53060	70030	68050	75100	49950	38180	41120	48320	54730	49710	100300	102300	95090	76720	72300	65960	143500	143200	154300	82550	85590	85290	82910	90240	77800	102200	98160	104900	41500	43840	38770	55510	48690	43200	41430	52620	52720	75430	105100	78770
Com_439_pos	Xanthurenic acid	C10H7NO4	205.167	2.14	Organic Acid And Its Derivatives	2233000	2215000	3188000	3201000	3284000	2021000	1852000	1953000	2674000	2660000	2510000	3531000	3168000	2599000	2216000	2162000	2156000	2502000	2602000	2609000	2952000	2891000	2421000	2591000	2085000	2241000	2505000	2674000	2871000	2685000	3031000	2861000	13320	13150	8224	13310	14510	13240	17060	10500	14270	20930	31530	22630
Com_186_neg	Pantothenol	C9H19NO4	205.131	0.9	Alcohols and polyols	6249	11140	12160	10540	8276	9850	9367	9378	10420	8396	10890	11980	9572	9825	15170	9082	13980	12570	17470	4955	8527	13590	10050	7275	14330	5836	11500	12930	12220	20680	14240	14250	8404	6282	6138	7297	5604	7889	7861	13350	10500	5508	10960	8261
Com_381_pos	L-Tryptophan	C11H12N2O2	204.23	2.67	Amino Acid And Its Derivatives	14190000	12880000	5752000	6346000	6868000	11040000	9198000	8899000	6726000	6159000	6646000	6892000	5988000	6787000	11680000	16840000	14290000	8407000	8913000	9750000	19180000	16960000	17120000	12240000	8693000	13320000	9882000	9001000	12120000	10510000	13170000	11170000	5220000	6157000	4751000	7057000	6302000	5332000	6583000	7034000	7450000	12520000	14490000	12330000
Com_466_pos	Val-Ser	C8H16N2O4	204.224	0.86	Amino Acid And Its Derivatives	70080	86080	58360	32720	36860	55100	90540	64300	66700	115600	79650	112500	37480	85290	71170	49410	100400	75120	48840	40850	81540	62500	65770	74750	63300	62050	63940	40920	63100	100300	89510	70470	162700	177800	145000	204900	149000	145500	132500	150700	173100	135200	144400	134700
Com_261_pos	Spermine	C10H26N4	202.34	0.56	Polyamine	78630	103300	125800	95930	122700	97450	135200	109500	132300	132200	97660	88740	97690	83290	80040	81390	92880	114400	98360	90600	191300	201800	247700	74860	107700	81670	140700	168300	127200	145900	109200	146500	1224000	1073000	936300	1105000	874100	964900	1688000	1876000	1676000	1406000	1487000	1437000
Com_476_pos	NG,NG-Dimethyl-L-arginine	C8H20Cl2N4O2	202.254	0.8	Amino Acid And Its Derivatives	7896	7385	11460	10870	12680	10590	8223	11570	7141	3327	9948	7392	11910	3335	12140	21190	12360	21110	10010	14010	18290	12530	10330	8323	14000	8131	11540	8015	6154	13820	11090	14310	32930	25570	22530	39580	34210	19980	26340	34560	31430	27760	40060	34130
Com_116_neg	Sebacic acid	C10H18O4	202.247	0.63	Organic Acid And Its Derivatives	108700	98000	59300	69180	41480	62320	54060	52570	54890	19800	20280	78840	201400	188000	38360	38130	69510	28360	82880	103800	39470	99360	52030	95730	82970	117900	79610	79360	49680	46070	73230	55000	28340	31500	28760	24870	25790	20200	8171	23310	21480	22410	23820	21100
Com_195_neg	D-Erythrose 4-phosphate	C4H9O7P	200.084	0.61	Organic oxygen compounds	206900	178200	257500	206200	251400	204900	192000	210200	201800	213900	263700	208300	206400	212400	280000	264600	304600	268500	241000	247500	268700	258100	292000	232000	207300	187500	295200	236200	244000	218100	267100	229800	110900	110400	90850	118500	103200	115100	123600	154800	159900	165200	201900	221800
Com_448_pos	N-Acetyl-L-histidine	C8H11N3O3	197.191	0.74	Amino Acid And Its Derivatives	87500	89850	105300	97920	75470	65590	65160	65640	76860	56170	82910	48070	75650	61540	57820	51450	41130	84200	77130	82460	119300	92220	44610	49680	55780	63930	113900	107500	80080	122500	112100	100100	97370	82540	81500	114600	136600	98930	113500	97980	172000	109200	90260	112800
Com_172_neg	phosphoribosyl pyrophosphate	C5H13O14P3	196.25	0.62	Sugar Acids And Its Derivatives	7612	10110	12220	11770	14100	14030	13970	16770	7368	9366	12030	9256	7116	9274	5468	8558	9976	13470	13120	15130	9355	9297	9984	9254	6635	10270	9355	8448	7523	14900	10090	9922	4515	4024	2597	4672	3107	4874	5777	4031	5747	3621	4420	5585
Com_375_pos	(3,4-Dimethoxyphenyl) Acetic Acid	C10H12O4	196.2	3.76	Benzoic Acid And Its Derivatives	298900	329000	426800	392700	410600	231100	212200	253000	261700	247300	299500	317700	328700	358800	236400	234700	223300	251700	339500	260800	201600	206800	195400	257400	273000	273500	200000	195400	187900	194000	179200	183200	6086	7090	6605	9814	5749	8071	2097	8215	2199	10110	16000	6766
Com_141_neg	D-Gluconic acid	C6H12O7	196.155	0.63	Carbohydrates	18830	22870	15390	18530	21280	9878	12600	13410	13820	10690	10750	13820	15080	23350	25210	32320	23660	24850	30800	18920	24990	20480	17710	20950	16740	23240	14610	19320	20870	26040	20480	19860	14330	14010	13450	18070	19070	17430	9301	19930	16490	8527	14330	18610
Com_411_pos	3-Hydroxyhippuric Acid	C9H9NO4	195.172	0.94	Organic Acid And Its Derivatives	404900	462600	567500	611000	540200	491500	510600	548400	604000	468700	726300	685900	718400	619900	283600	254900	326100	456500	422100	406800	468300	503400	303100	333500	299300	309300	492100	386200	433100	539500	610600	535600	10990	7028	8927	7818	11590	11850	12760	8519	15844	10090	13670	6282
Com_66_neg	Ferulic Acid	C10H10O4	194.184	3.41	Polyphenol	904100	797000	922700	933800	869700	465900	481700	370600	1245000	1158000	1169000	1029000	1012000	1098000	934700	913100	950600	1042000	1030000	1164000	1130000	1107000	1119000	992200	914700	935600	1047000	1191000	1040000	886900	896900	787100	14760	17070	13230	8555	13880	16840	15710	16000	14000	15850	9943	9974
Com_156_neg	trans-Ferulic acid	C10H10O4	194.184	2.87	Polyphenol	1065000	1062000	982800	1006000	858400	795600	729000	727200	899200	891300	995300	893000	974600	1074000	1056000	1054000	973000	1032000	1101000	1031000	947900	1008000	746600	937600	961700	699100	946800	803300	861800	932500	991300	1136000	77660	75810	88750	73260	72070	67820	59000	72410	86620	34720	63010	78590
Com_148_neg	D-Galacturonic acid	C6H10O7	194.139	0.71	Carbohydrates	34790	38510	34370	37270	38330	28380	25570	18140	38800	48530	45740	35070	31060	60420	50280	45040	54950	42940	46910	32470	30420	40170	49160	30340	40400	36900	39620	38250	33480	28650	37030	40630	406900	478100	437100	525800	569100	510800	610100	394500	479200	436400	608900	620100
Com_191_neg	D-Glucuronic acid	C6H10O7	194.139	0.54	Sugar Acids And Its Derivatives	89990	99630	88240	74880	79130	64550	84260	63820	112400	109500	129200	122200	119600	118900	139100	124500	105200	89000	112400	115400	104300	99120	99550	104800	103600	84870	104500	80920	92410	97700	132900	116400	192300	124800	117000	169000	182700	161200	128000	146500	129800	133200	151600	172300
Com_440_pos	Quinic acid	C7H12O6	192.167	0.81	Fatty acid	181000	215000	222300	257600	267300	162200	156600	144600	156600	195900	175600	208800	192100	197400	83780	142300	135300	120800	159600	159700	142800	122500	157300	194300	149600	143800	113800	159300	154700	152700	153500	136100	249000	226500	168100	357500	618100	211500	273900	276700	225800	188100	185200	105800
Com_21_neg	Isocitrate	C6H8O7	192.124	0.48	Organic Acid And Its Derivatives	5905000	6017000	5505000	5357000	5306000	5339000	4332000	4299000	5915000	6801000	7227000	6026000	8958000	8520000	7146000	8097000	8307000	6772000	6903000	7481000	5163000	5753000	5673000	6442000	5728000	4897000	5301000	5101000	5296000	5973000	6748000	5967000	6334000	3348000	1703000	1280000	766300	617400	551100	447700	461400	412000	341600	463100
Com_164_neg	D-2-Hydroxypentanedioic acid	C5H6Na2O5	192.078	0.51	Amino Acid And Its Derivatives	34650000	35660000	30670000	34110000	35010000	34310000	31870000	32690000	32690000	30130000	41480000	32280000	35280000	38110000	38920000	42760000	39130000	39660000	36750000	37520000	38420000	36960000	35410000	39300000	36980000	34790000	34040000	33890000	43210000	35330000	38780000	42320000	5767000	6905000	5780000	6979000	7166000	7834000	8012000	8181000	7217000	8436000	8592000	8538000
Com_1_neg	Citric acid	C6H8O7	192.027	0.6	Organic Acid And Its Derivatives	19590000	21870000	16920000	16500000	18890000	17990000	17760000	18310000	23670000	25670000	26110000	27720000	27740000	29270000	26940000	28810000	26840000	24260000	25240000	25330000	20570000	20770000	19710000	22590000	20390000	21470000	19900000	17100000	19680000	21930000	25210000	21980000	32560000	31120000	28970000	28860000	29810000	31170000	24440000	25700000	26560000	27790000	26960000	29190000
Com_267_pos	Ligustilide	C12H14O2	190.238	12.62	Organoheterocyclic compounds	71380	65580	109400	110300	107500	67370	67420	69790	70010	67860	72040	68210	59310	56830	70660	86660	78200	51200	53400	57440	113700	106700	100800	50690	52840	45020	92830	88060	79880	70920	81480	72310	12390	6228	7149	10780	5010	2717	11710	7359	5048	6902	7421	8723
Com_214_pos	2,6-Diaminooimelic Acid	C7H14N2O4	190.197	0.7	Organic Acid And Its Derivatives	9286	25010	16430	10720	15680	9822	8365	10110	13090	16920	24000	25700	16490	29080	13860	12030	9215	15320	16150	25650	22800	10060	15740	40220	22770	33070	19300	13120	18220	24750	27160	18380	101600	106200	95380	106700	106200	115000	124200	133700	113900	107100	121700	129500
Com_112_neg	L-Homocitrulline	C7H15N3O3	189.212	0.82	Amino Acid And Its Derivatives	20530	26440	19570	22470	24970	18570	15830	20180	28230	34040	28690	19310	28790	21950	32850	32980	35760	21740	21430	28600	33630	35950	26820	23340	16200	26310	32830	28990	34080	24520	29810	20340	14120	13470	7647	6808	9277	11940	7027	12010	10810	6325	12740	17080
Com_285_pos	Kynurenic acid	C10H7NO3	189.167	4.52	Organic Acid And Its Derivatives	82060	92880	52720	61280	51030	42290	38600	41140	65990	62380	72740	59100	75720	71440	52480	57800	65110	53100	51960	58590	67600	73070	83570	53130	58530	45210	46900	45000	45260	23540	51590	44150	11440	15910	7730	11770	11380	10350	15560	11800	16370	27260	30050	20600
Com_447_pos	N-Acetyl-Dl-glutamic acid	C7H11NO5	189.166	0.61	Amino Acid And Its Derivatives	7079000	6052000	6864000	7320000	10770000	8876000	6839000	7620000	6464000	8164000	6467000	9044000	6090000	5070000	5618000	8756000	8167000	4380000	5692000	6478000	5621000	4673000	4694000	5042000	3981000	5411000	3699000	4098000	4092000	4886000	4702000	3720000	10120000	9621000	5093000	6321000	8505000	8944000	8923000	9724000	7199000	9047000	8056000	6513000
Com_106_neg	Methyl indole-3-acetate	C11H11NO2	189.079	0.7	Phytohormones	50910	43430	70870	82450	76690	79000	68480	73450	90350	64430	77720	62980	54650	69510	53320	51290	68420	77050	73950	73320	88470	95450	94030	66350	46530	41350	71890	74430	63270	60050	68150	71120	59310	42590	46400	51810	36740	38340	48060	41040	42090	29560	40010	39120
Com_341_pos	L-Homoarginine	C7H16N4O2	188.227	2.59	Amino Acid And Its Derivatives	112400	116900	54370	57460	49300	78990	85500	78100	46080	50950	45560	53170	63780	52380	102800	104400	103300	80230	75960	73690	164800	149900	175000	102900	84220	100700	94260	90040	93600	101600	102700	107000	58510	50320	40820	62780	47560	55500	62880	61010	71520	112700	128600	106200
Com_239_pos	N6-Acetyl-L-Lysine	C8H16N2O3	188.224	0.76	Amino Acid And Its Derivatives	211900	263400	284400	345700	358200	175500	256200	197500	278900	249600	310100	202300	159900	244000	214900	174800	193100	188200	285800	197700	285400	297100	303000	270200	296300	264600	285200	263500	288100	225800	288000	280400	1371000	1338000	888100	1914000	1626000	1518000	1786000	2132000	2401000	3146000	4196000	2982000
Com_472_pos	Glycyl-L-Leucine	C8H16N2O3	188.224	1.3	Amino Acid And Its Derivatives	103200	54140	91310	114000	112700	92860	94850	56680	85490	91410	78580	83580	112700	98430	92710	102300	98090	137300	193000	150500	108200	79140	76040	82660	98400	106700	134900	149100	94590	119200	144400	160700	241500	253400	233700	379000	311400	316800	309400	292300	306500	220600	325200	258000
Com_220_pos	trans-3-Indoleacrylic acid	C11H9NO2	187.195	2.58	Organic Acid And Its Derivatives	2939000	2607000	1236000	1252000	1234000	1699000	1840000	1770000	1171000	1143000	1178000	1256000	1199000	1274000	2210000	2837000	2595000	1541000	1684000	1807000	3735000	3436000	3952000	2133000	1988000	1982000	2027000	2125000	2023000	2410000	2641000	2337000	1375000	1629000	1420000	2011000	1667000	1478000	1869000	2071000	2286000	3598000	4271000	3514000
Com_396_pos	4-Pyridoxate	C8H9NO4	183.161	1.06	Pyridine And Its Derivatives	1978000	2230000	3756000	4160000	4050000	2090000	2288000	2324000	2041000	1968000	2251000	2108000	2300000	2143000	1870000	2221000	2333000	2260000	2530000	2172000	1733000	2095000	1944000	2019000	1952000	2106000	2936000	2572000	2760000	2747000	2750000	3108000	113100	101200	78490	126500	105300	100800	150600	166100	167200	124400	171800	138900
Com_460_pos	Homovanillic Acid	C9H10O4	182.173	9.37	Organic Acid And Its Derivatives	16150	9936	31710	28480	22780	9127	11470	8027	12270	9333	9000	13650	5667	11780	14850	11800	12670	14050	6932	8849	20400	18100	12790	10800	6959	8766	17410	16300	9976	8572	10490	23850	4159	2285	2562	3319	5207	3783	7791	2055	2562	2144	1639	1959
Com_97_neg	Mannitol	C6H14O6	182.172	0.74	Carbohydrates	14350	14760	16290	15960	9958	12760	13950	12730	17170	15920	23120	19910	17000	20700	13130	21930	20670	17510	16720	22260	21410	23050	20670	13480	12750	13160	19600	12780	14790	10290	15930	19120	30150	37790	31330	31910	33410	38860	42350	28390	35960	30550	35940	39490
Com_136_neg	Dulcitol	C6H14O6	182.172	0.69	Carbohydrates	123300	120400	89370	72170	98790	102600	102600	94180	132100	161100	124200	145000	147500	180600	145600	169700	140000	182400	149600	162600	128100	135700	118600	120900	132900	124100	168600	120000	140400	126800	141000	163800	26520	28950	25130	36950	25990	30350	26450	31680	28360	24240	38370	38410
Com_428_pos	D-Sorbitol	C6H14O6	182.172	0.61	Sugar Alcohols	94730	119300	181100	137000	119800	110100	92240	88870	117200	108700	122800	108000	104000	79380	100900	90460	74710	103200	125100	102000	125100	112200	112200	109700	102400	101700	103900	143800	105600	150100	148000	186300	53870	59870	33400	63970	59020	53490	76720	76920	70090	73280	102000	56760
Com_318_pos	Acetylcholine	C7H16ClNO2	181.66	0.82	Others	289500	358900	369300	361400	403400	290900	239700	272700	467300	513400	446900	451100	367100	369800	281200	286800	357000	292300	475600	350500	407900	360500	335400	310400	356100	353900	354400	350600	355200	431700	418400	342900	244700	218400	221500	317100	244800	253400	238000	314000	298500	269200	273300	231800
Com_331_pos	L-Methionine sulfone	C5H11NO4S	181.21	0.78	Amino Acid And Its Derivatives	188500	202900	270600	261900	252200	212400	232800	294400	305700	332000	378100	266400	219600	299500	265900	320000	332200	295000	303400	293700	381300	302100	399300	250900	298500	311800	304600	296700	263400	346500	360000	395400	1121000	1033000	890200	1068000	1106000	1094000	1229000	1313000	1190000	2095000	2300000	1895000
Com_286_pos	Nicotinuric Acid	C8H8N2O3	180.161	9.67	Vitamins	1774000	1719000	2063000	1892000	1955000	931900	932600	946500	1436000	1356000	1249000	831400	937700	907300	1558000	1572000	1537000	985500	961000	945800	1481000	1416000	1472000	826900	747500	775300	1400000	1440000	1367000	1271000	1281000	1247000	32810	43210	14160	26550	19710	33140	29340	20990	16090	33900	29410	25030
Com_238_pos	Caffeic Acid	C9H8O4	180.157	3.08	Organic Acid And Its Derivatives	245000	201300	260100	272100	239500	186100	185600	170000	255400	268800	273400	261200	255400	292300	188400	224600	231700	258300	266000	265300	322900	296300	293600	217500	238000	194300	275600	274700	274300	278400	313600	285400	16330	17754	6691	18290	21640	22470	7754	13520	22390	15080	24890	16180
Com_264_pos	D-Glucosamine	C6H13NO5	179.171	0.63	Carbohydrates	142500	88840	91030	166100	167900	186300	169100	175300	150300	132900	171500	106900	159200	187700	119900	119700	155200	128800	106900	132200	165100	146200	164500	96160	135400	181300	112600	150100	205700	117000	161700	218800	316600	169000	199200	125000	183500	182900	122400	210800	182700	120900	131000	121100
Com_436_pos	Cys-Gly	C5H10N2O3S	178.21	0.8	Amino Acid And Its Derivatives	3601	7413	5982	4953	4384	1928	7394	2248	4107	11680	10530	8082	7254	6343	7063	6388	1960	5389	2243	4750	6022	6572	10310	5379	5596	6599	5406	4391	2683	4043	2737	9432	9995	13890	8063	7812	12570	8296	15110	9944	7942	9982	21010	11870
Com_229_pos	Coniferyl aldehyde	C10H10O3	178.185	14.95	Polyphenol	848800	911100	1061000	1069000	1142000	904700	931800	905500	1094000	1084000	1082000	787200	882100	813400	1161000	1267000	1142000	909100	917800	838500	1399000	1409000	1340000	771500	708400	761000	1376000	1372000	1318000	1140000	1119000	1154000	36760	21140	18280	32570	18600	21030	21700	29900	28660	21480	23610	22720
Com_273_pos	Esculetin	C9H6O4	178.141	3.16	Phenylpropanoids	236500	192500	695800	724500	825000	433400	663700	523600	338600	341800	339300	264000	283800	258000	124600	155800	149100	350300	405100	335300	267000	229100	261500	97060	104300	130900	151400	189800	132800	119200	109700	126300	9164	8566	7309	2546	5344	7931	10108	8909	8453	11859	10417	9119
Com_147_neg	D-Glucono-1,5-lactone	C6H10O6	178.14	29.34	Amino Acid And Its Derivatives	284600	275100	263800	281600	258700	247000	263200	280500	278600	261500	254200	258300	265300	248100	256400	273000	256400	259200	265500	274100	246100	272000	256200	248000	260300	276200	163600	254800	269700	256900	239500	245200	270500	269800	252500	291500	279900	330500	209700	274800	274600	217400	291800	322600
Com_99_neg	L-Gulonic acid gamma-lactone	C6H10O6	178.048	0.78	Carbohydrates	24730	20610	27460	31230	28940	22860	20600	12040	24790	28920	28200	29020	40310	50420	32290	33070	34330	36960	32130	34320	36230	34200	31120	24140	33260	26240	30380	43550	25010	27790	34010	43410	180600	147800	141300	188900	159400	207700	136600	151000	156700	124500	178200	183900
Com_272_pos	N-(2-Hydroxyethyl)iminodiacetic acid	C6H11NO5	177.155	0.81	Organic Acid And Its Derivatives	172100	228200	254000	287300	259900	241000	264800	291200	252400	249800	292200	279900	188900	247400	271300	254900	260000	276900	278100	293600	202700	266200	233100	220400	237100	259800	255200	238000	279900	308400	288300	306900	110300	144600	91440	111800	90280	123100	108800	136200	86380	127100	138400	137800
Com_334_pos	Serotonin	C10H12N2O	176.215	0.91	Indole And Its Derivatives	16500	22110	14210	26550	15330	20950	36340	36350	35140	38110	38100	38190	32260	40030	27100	29620	20000	13580	39960	39910	25220	33320	29450	18080	43170	31740	27900	32430	20630	34020	37860	30330	63020	86520	46880	80870	70810	55430	86800	65940	71840	94590	161600	113600
Com_13_neg	2-Isopropylmalic acid	C7H12O5	176.167	0.66	Organic Acid And Its Derivatives	37610	51510	58890	78090	58030	49790	44010	68500	101900	72740	122000	73440	57220	55580	43370	41300	52470	34430	43500	25550	68150	62110	72010	73900	43060	56520	53310	51570	68670	48090	54690	59640	226700	180600	211300	162500	169400	165300	113100	131400	127500	65220	47820	74400
Com_424_pos	L-Ascorbate	C6H8O6	176.124	12.28	Vitamins	4936000	5361000	4889000	5035000	5307000	5453000	5324000	5072000	5091000	4940000	5271000	5462000	5138000	5318000	4955000	5536000	5131000	4875000	4764000	5237000	5107000	4817000	5320000	4978000	5017000	5144000	5178000	5001000	4767000	5332000	5380000	5410000	240600	216300	216300	212300	193200	202900	167900	196300	186700	203600	198100	170200
Com_427_pos	L-Citrulline	C6H13N3O3	175.186	0.74	Amino Acid And Its Derivatives	74290	71240	113300	114900	100200	183700	134500	177200	180400	222500	187100	169100	154300	127500	96920	107700	110100	122900	133600	131800	182400	165100	162100	97410	96350	82500	88870	95840	78590	74610	75470	80870	389400	419200	356000	398800	398200	347700	167600	182100	197400	177500	162700	165100
Com_139_neg	N-Acetylaspartate	C6H9NO5	175.139	0.59	Amino Acid And Its Derivatives	158900	162300	125000	159400	163900	122200	133300	152800	139800	164300	133900	112400	142300	133500	140300	151400	156800	155400	156500	147800	135100	137500	133000	135000	149500	103200	111900	98220	97360	119600	142100	121600	10650	9746	15160	11320	7738	17010	12940	11770	15720	11520	13280	14950
Com_361_pos	5-Methyltryptamine	C11H14N2	174.242	8.13	Amino Acid And Its Derivatives	103200	94320	198400	213400	165500	142800	115400	157300	213000	187200	185500	137700	106500	118800	182000	175300	218700	131900	146900	124400	187600	181100	207900	142300	85470	107400	132800	154200	170200	126500	107300	132500	3669	19930	4663	13350	4226	8869	1798	14157	15550	9586	14946	4238
Com_18_neg	Suberic acid	C8H14O4	174.194	0.63	Organic Acid And Its Derivatives	238400	260000	221700	198900	206400	210400	234500	216500	230900	241400	282900	279500	287200	308700	262100	283700	278500	314200	324200	306100	283400	275600	288400	292400	295800	247500	238100	277900	274000	286900	299700	311300	122600	96610	85850	75920	56450	75070	62600	60230	67130	44070	70070	53390
Com_170_neg	Shikimic acid	C7H10O5	174.151	0.57	Organic Acid And Its Derivatives	133300	118000	58960	45100	52380	59820	60080	54030	83280	98430	111200	118800	140300	91860	54770	46640	54060	51150	70580	74970	101900	89770	62980	124000	117800	96410	61220	69790	54550	66400	73310	75250	232000	181800	150400	181400	160500	191200	108800	88840	111700	75190	103500	105800
Com_108_neg	cis-Aconitic acid	C6H6O6	174.108	0.6	Tca Cycle	58900000	61320000	55770000	56690000	56660000	53530000	54330000	42940000	41740000	41850000	56430000	36900000	49790000	55750000	49760000	53700000	46600000	57000000	53700000	54950000	48980000	46950000	47650000	54740000	51470000	63390000	36410000	54730000	43030000	43940000	55260000	52110000	5649000	9512000	7914000	6575000	7637000	10530000	7901000	8578000	7598000	6380000	8957000	9993000
Com_83_neg	3-Dehydroshikimic acid	C7H8O5	172.14	0.57	Organic Acid And Its Derivatives	205500	220100	159000	121200	162300	120700	129800	153100	204100	183000	201300	222500	227300	251600	179400	166200	181400	205000	158000	187800	210800	174700	190000	222600	217800	219600	166100	198600	187500	168200	172300	239800	364800	285800	269500	297200	299200	237900	236700	201600	185100	204300	173200	198200
Com_151_neg	Dihydroxyacetone phosphate	C3H7O6P	170.058	0.56	Organic Acid And Its Derivatives	21400	19550	32110	24480	21600	25870	19180	32000	19210	20610	18600	12190	12490	13690	43770	44170	49570	35410	34080	23680	26080	29390	19010	18470	21500	18810	21070	22110	26300	31970	26620	16190	27780	23120	16880	20490	24030	22260	19160	26130	24010	50050	29030	58340
Com_208_neg	Dl-Glyceraldehyde3-phosphate	C3H7O6P	169.998	0.62	Others	30910	21530	46970	40560	40270	32110	16810	19540	19740	22290	34870	16270	24240	25610	41460	59930	48090	36450	39280	47670	37250	31960	33520	33650	35500	20260	24700	44150	35880	33560	45300	27760	15770	10050	10620	10190	15110	12950	11050	14160	14330	17770	14060	15010
Com_213_pos	1-Methylhistidine	C7H11N3O2	169.181	1.1	Amino Acid And Its Derivatives	525600	617900	832400	715800	791400	461900	680600	693500	543300	513100	539900	668700	644800	728700	658700	588500	666500	640800	752000	669100	542400	584300	405600	624900	665300	709600	697700	579200	634100	794100	659600	772300	75170	59120	74950	110500	82830	66090	90340	103300	103900	92700	121800	114100
Com_354_pos	Pyridoxine	C8H11NO3	169.178	0.85	Vitamins	330300	491800	521300	505400	520600	376400	451200	420000	305500	335000	292700	426900	428600	466600	279200	213600	287800	312900	490500	302400	351800	253600	210200	294100	411200	352400	345400	382600	292000	434700	422300	412800	852700	903300	694500	1168000	885600	794400	1027000	1377000	1439000	1024000	1197000	1072000
Com_175_neg	Phosphoenolpyruvic acid	C3H5O6P	168.042	0.61	Organic Acid And Its Derivatives	153600	170200	427400	484800	442000	206500	189100	220300	258000	247600	298400	137500	163800	159300	787300	766800	842100	458700	518000	480600	242800	227600	231700	119900	122300	118500	276500	281000	253800	176000	202900	216800	10030	10760	8582	6944	11110	10080	8294	12800	9958	23170	12370	8549
Com_478_pos	delta-Aminolevulinic acid hydrochloride	C5H10ClNO3	167.59	1.17	Carbohydrates	291400	251500	360200	311500	433700	416600	390800	265500	149500	151800	149400	220700	199600	227000	488600	459100	444100	337100	426600	441000	519200	435700	418500	185400	228600	212800	239600	303600	285900	430300	433100	382000	255700	254900	206400	298600	271900	235100	314100	314100	325400	624300	691600	614900
Com_143_neg	Guanidinoethyl Sulfonate	C3H9N3O3S	167.187	0.72	Organic Acid And Its Derivatives	34730	17490	17130	12200	15940	11840	15850	14330	28870	22440	28000	24830	20780	23510	29010	37220	25510	25170	26000	22220	23030	18460	29250	33250	16550	20890	29920	31240	33890	18220	27480	25330	8696	9644	11190	8872	11190	11970	10220	7729	13540	5336	19680	16050
Com_114_neg	L-3-Phenyllactic Acid	C9H10O3	166.174	0.74	Organic Acid And Its Derivatives	16120	22610	17550	10680	16250	18530	12040	12540	15280	14400	12580	14210	14900	17600	17870	22250	25100	22050	30220	25810	16170	22780	16650	24590	15240	18260	16100	13040	18730	24160	23730	19980	1385	1967	3345	2949	3909	3181	2325	1962	2579	2567	3091	4151
Com_187_neg	D-Xylonic acid	C5H10O6	166.048	0.69	Organic Acid And Its Derivatives	998100	988100	1039000	1135000	1266000	1056000	863800	898100	915800	788900	927700	971400	1114000	1038000	1650000	1347000	1417000	1551000	1468000	1341000	1133000	1148000	1217000	1162000	1215000	994700	1534000	1039000	1384000	1314000	1361000	1465000	2194000	2064000	2083000	2115000	2149000	2316000	2318000	2218000	2432000	2051000	2527000	2469000
Com_275_pos	Hordenine	C10H15NO	165.232	1.61	Benzene and substituted derivatives	5508000	3081000	3355000	2404000	4912000	6155000	4433000	4657000	3138000	2648000	2856000	3448000	2271000	2296000	7989000	13110000	9075000	5480000	4762000	8019000	5082000	5494000	2378000	3422000	785700	3766000	5067000	3091000	7370000	4148000	10100000	7453000	1543000	3631000	4034000	5629000	2276000	2216000	4525000	4989000	5808000	8149000	8488000	9484000
Com_450_pos	p-Coumaric acid	C9H8O3	164.158	3.64	Phenylpropanoids and polyketides	1444000	1526000	2075000	2122000	2215000	1138000	1080000	1239000	1328000	1199000	1390000	1337000	1502000	1580000	1502000	1371000	1523000	1485000	1465000	1561000	1204000	1268000	1199000	1093000	1097000	1101000	1390000	1567000	1331000	1442000	1503000	1531000	28810	27720	58800	24770	25090	18350	24690	28910	44074	33372	23120	48890
Com_96_neg	1,5-Anhydro-D-glucitol	C6H12O5	164.069	0.73	Alcohols and polyols	84200	83420	108700	113800	115000	84260	92210	99530	135100	119600	105800	133300	130000	140000	150900	156900	141300	130800	120700	133100	103200	144600	124600	114900	114000	111900	129300	96020	134400	104600	98630	115700	31520	46190	36240	40290	41410	42920	46870	43660	56500	35760	43220	56640
Com_100_neg	L-Fucose	C6H12O5	164.069	0.83	Carbohydrates	83330	91890	59740	63750	58800	67110	57910	38390	69930	73240	58740	68570	72680	78270	53810	74420	66970	71200	94130	104100	68560	69130	109500	59810	70470	76130	49420	54380	42720	67690	40440	64550	39050	34670	41550	36890	41020	41450	34710	38180	36320	19300	47150	41720
Com_92_neg	1,6-Anhydro-β-D-Glucopyranose	C6H10O5	162.141	0.73	Carbohydrates	223300	329800	204900	176000	189900	209100	211600	181500	310700	255600	332000	314200	262000	294700	255400	202000	253400	227800	253900	202200	307000	285900	292400	286400	287800	263800	251000	260000	226700	254700	313700	287300	440200	498400	484100	771900	553500	483500	439200	461000	536300	327400	533800	517500
Com_65_neg	4-Hydroxy-2-Oxoglutaric Acid	C5H6O6	162.098	0.68	Organic Acid And Its Derivatives	13700000	15390000	15960000	17300000	18170000	17810000	16290000	17620000	16350000	15320000	15690000	15720000	18320000	17140000	20050000	20620000	20130000	20230000	19900000	20820000	16900000	16740000	18180000	17790000	16420000	15180000	18490000	15560000	18640000	16410000	18060000	18200000	7274000	4748000	4324000	2755000	2424000	2160000	2197000	2205000	1574250	1761000	1320000	1497000
Com_171_neg	N-Acetylthreonine	C6H11NO4	161.156	0.78	Amino Acid And Its Derivatives	124400	152100	124700	132000	135100	133000	131100	165600	132000	126900	130100	147700	171800	193200	166800	164900	192300	136300	175600	156500	163800	168500	188400	158300	127500	170300	128300	138800	178400	149100	148200	157800	32190	29710	33640	34220	27580	37680	44420	51460	43700	33870	39310	58160
Com_146_neg	Indole-5-carboxylic acid	C9H7NO2	161.048	0.9	Indole And Its Derivatives	61040	37530	46360	33910	38110	31470	34990	30340	55820	41710	73640	92510	78800	105100	53480	38000	44570	69140	51150	76390	148400	67320	137400	81640	74390	40040	87100	79890	57720	57300	46540	64100	68580	67540	63490	88120	98260	97890	82090	88030	80420	69960	82020	82780
Com_327_pos	Tryptamine	C10H12N2	160.216	0.79	Alkaloids	17530	18180	12400	13370	35340	19200	14070	20590	18660	31160	32440	22310	16360	6284	11890	14640	22380	16180	23580	12910	28840	36540	31640	18930	21110	21690	25630	19420	18250	20010	27750	19390	199800	173700	153400	201400	171800	180500	235900	237300	222200	214200	243500	232400
Com_76_neg	2-Oxoadipic acid	C6H8O5	160.037	0.78	Organic Acid And Its Derivatives	426200	425400	274100	377100	327800	429700	403800	314200	387900	310900	506100	525700	580200	642600	521900	576000	524800	631200	488600	588600	353200	537400	430500	701000	756000	629500	576500	451000	569500	457400	650000	585900	133700	106000	104300	73790	50210	63920	49890	68310	62580	50200	38220	43670
Com_351_pos	Dl-2-Aminooctanoic Acid	C8H17NO2	159.226	0.74	Organic Acid And Its Derivatives	697800	628200	850200	761600	865300	560200	536000	594600	707200	706700	682700	816900	725400	779600	544200	568500	576900	637900	671600	650200	736800	692400	648300	596300	689000	630300	619700	608700	653300	650200	681200	673600	154700	149900	141100	215100	180200	153200	158600	204300	222300	184100	254800	261900
Com_268_pos	Histidine	C6H9N3O2	155.155	0.61	Amino Acid And Its Derivatives	71590	85540	110900	86710	87120	96080	106400	123900	119000	77600	117600	109400	93760	80050	132700	132600	144200	174900	147800	141000	156600	143900	130800	90000	109600	98520	121700	108200	119300	120500	162300	138600	283000	270100	268300	344900	179100	312100	301800	396600	467300	740900	842700	818100
Com_157_neg	2,4-Dihydroxybenzoic Acid	C7H6O4	154.12	1.35	Organic Acid And Its Derivatives	71120	63600	70010	85060	85990	78960	119200	129900	78140	84980	77820	98290	111400	88910	124900	81090	97690	102200	139600	101800	96490	105800	98090	133700	111400	116800	101200	116600	101700	102700	106100	126300	3930	3098	3271	7553	2716	3368	2905	3082	2730	2735	3548	2703
Com_246_pos	Protocatechuic Acid	C7H6O4	154.12	0.59	Phenols And Its Derivatives	668500	731800	1109000	1058000	895800	762200	810400	615200	851800	834900	871800	580700	871700	765600	582900	631600	510600	896200	914400	749400	718600	749100	881600	690800	974300	654100	701900	907700	828300	1185000	1025000	1331000	403500	300100	361000	435500	424600	341900	351200	513700	440700	462300	558500	350600
Com_117_neg	2,3-Dihydroxybenzoic acid	C7H6O4	154.027	0.73	Organic Acid And Its Derivatives	30830	33840	34500	25380	24270	28270	26730	22360	35670	19480	45520	43590	51180	54710	39840	33240	31580	45170	50390	45850	54800	44210	71260	29030	41220	30610	37580	34640	27800	30020	29910	37020	69780	52910	48920	56760	64000	66430	68280	57570	46760	36300	32980	46960
Com_228_pos	Citral,Cis+Trans	C10H16O	152.233	11.08	Others	66140	57900	103100	118700	120700	45400	57010	55780	64690	57970	42390	56090	51050	54910	49020	56620	52250	54130	50200	42280	85230	101500	103700	49070	53910	45980	79590	78490	90900	66870	74790	70520	15190	11780	5948	13930	11620	13130	14990	11270	12500	29620	9835	10560
Com_257_pos	(-)-trans-Carveol	C10H16O	152.233	1.09	Lipids and lipid-like molecules	25120	32870	41770	51880	64460	33590	31050	24800	30080	16900	18870	15670	18610	21910	19040	16710	18420	16800	40610	29720	30700	27730	38670	18000	15580	15450	33620	42390	26990	40450	31030	32410	30540	20270	16540	10020	27770	14450	14050	27330	13090	25360	14810	10720
Com_132_neg	L-Arabitol	C5H12O5	152.146	0.71	Sugar Alcohols	143200	145900	119800	99110	122900	124100	116200	131900	149500	139400	155800	176000	169900	182000	118900	152700	131800	170900	166800	167700	168200	186000	152400	139100	162600	126700	140500	153900	151600	138700	160700	151300	35040	23330	26990	26110	26760	28220	31720	31770	30120	26600	29180	32770
Com_399_pos	D-Arabitol	C5H12O5	152.146	0.62	Sugar Alcohols	427500	440900	422100	450900	472900	539400	538400	434400	404300	593600	542700	429400	467000	500900	488600	592200	568900	506500	538000	628200	525600	544100	464200	662900	645300	788100	460100	497800	465600	534500	600400	601700	13160000	13340000	10500000	17900000	15640000	15470000	14660000	14810000	14180000	16890000	16720000	16410000
Com_215_pos	Xanthine	C5H4N4O2	152.111	0.79	Nucleotide And Its Derivates	193200	191700	186400	77040	107600	102900	156500	141000	156600	132800	173200	121500	144800	108300	111600	134200	101100	115800	157300	123100	177400	150700	158400	115400	139300	136000	121200	135900	144400	124100	142400	134500	241100	309600	207400	298900	258400	244900	178400	236400	243100	121800	221700	158300
Com_161_neg	Ribitol	C5H12O5	152.069	0.7	Sugar Alcohols	80420	68670	58890	45560	68900	68030	53060	53490	70860	58470	73790	61860	93920	85310	78730	80190	57590	60970	79700	85980	85690	78380	89710	69160	73530	63900	66080	62350	59540	60880	67690	86890	28010	30900	18510	28480	23390	28610	26070	32060	32730	25480	38060	54520
Com_316_pos	Acetaminophen	C8H9NO2	151.163	1.17	Phenols	2695000	2667000	4304000	4433000	3762000	2418000	2706000	2366000	2727000	2770000	3876000	2257000	2265000	2424000	2199000	2565000	2598000	1871000	2152000	1642000	2358000	2290000	2897000	2379000	2073000	2402000	2330000	2488000	3027000	3010000	2951000	2948000	3331000	4159000	2645000	4351000	4250000	3520000	3591000	4078000	4214000	3059000	4213000	3265000
Com_364_pos	2-Phenylglycine	C8H9NO2	151.163	1.16	Amino Acid And Its Derivatives	3096000	3173000	6008000	4538000	4580000	2642000	2704000	2986000	3119000	3342000	3514000	3163000	2916000	2687000	2325000	2870000	2801000	2209000	2436000	2240000	3506000	3011000	3176000	2617000	2377000	2437000	3099000	3161000	3636000	3497000	3324000	3008000	5106000	6044000	4075000	7760000	5992000	5874000	5648000	5990000	6276000	5298000	6620000	5108000
Com_407_pos	2-Hydroxy-6-Aminopurine	C5H5N5O	151.126	0.95	Nucleotide And Its Derivates	2932000	3009000	2511000	2194000	2130000	2046000	2266000	2309000	2981000	2688000	2961000	2465000	2324000	2481000	2384000	2302000	2163000	1827000	2185000	1652000	2907000	2330000	2446000	2345000	2834000	2196000	2477000	2481000	2465000	2666000	1622000	2696000	5173000	4913000	3693000	6546000	6190000	5036000	4931000	5244000	6074000	4153000	6001000	4359000
Com_122_neg	3-Phenylpropanoic acid	C9H10O2	150.174	0.63	Organic Acid And Its Derivatives	20760	27650	40510	22650	35420	24780	29660	19820	27430	24650	30160	24710	27710	38820	13360	28790	45130	47280	40230	41980	25900	37300	37770	37760	38900	24990	25550	24200	31170	10490	36550	35850	2807	2911	4527	4607	2335	5247	4198	2739	4909	2221	1729	4004
Com_206_neg	Benzoylformic Acid	C8H6O3	150.131	1.07	Benzoic Acid And Its Derivatives	18000	22050	9984	15550	11970	15440	12720	10550	10520	11980	18410	12360	20560	16730	15700	21840	16110	19620	17300	12860	17280	29770	22020	23950	23780	23970	23780	10590	11580	14570	24880	20850	37240	41470	31450	43380	40850	44190	39220	40990	52240	27240	43020	37780
Com_137_neg	D-Xylose	C5H10O5	150.13	0.72	Carbohydrates	310200	402700	334800	348000	324100	302600	382300	363500	346900	373800	435500	405000	431200	427300	381200	451800	374400	425300	453400	464000	473500	405100	436300	479200	393900	428100	385600	345200	383000	402700	384200	420100	128800	122600	105100	124300	135300	138200	112300	139700	118600	108500	119600	149400
Com_17_neg	L-Arabinose	C5H10O5	150.053	0.71	Carbohydrates	667900	728900	650700	669400	678300	659100	581700	608800	669700	721700	766900	738400	814800	842800	796100	834800	779300	807500	835700	870900	783000	868100	758500	836200	792000	798600	669600	763600	781000	733500	803300	777900	199000	162800	148500	125100	103600	63310	85240	120400	124600	89230	117000	123200
Com_347_pos	D-Methionine	C5H11NO2S	149.211	0.91	Amino Acid And Its Derivatives	148400	174200	193500	204500	177900	152300	173500	176200	169700	153700	177300	157600	186400	177300	109800	123100	110200	155400	151700	139700	148000	148800	157600	146000	172600	155100	116300	156700	142500	163500	141300	162500	4488000	4222000	3641000	4284000	3703000	3573000	4699000	4758000	4834000	4476000	5403000	4317000
Com_249_pos	1-Methyladenine	C6H7N5	149.153	0.82	Nucleotide And Its Derivates	5734	3994	17480	7985	5500	13300	6208	6250	13640	26060	10980	5210	9317	9608	6079	6699	4574	20880	7515	12840	7668	3525	6889	4531	6013	9388	8178	10970	6476	8721	16950	12310	26180	26430	15990	42490	23910	17040	29310	42730	27770	36370	42750	23010
Com_340_pos	α-Keto-γ-(methylthio)butyric acid	C5H8O3S	148.18	15.27	Organic Acid And Its Derivatives	14380000	14780000	13500000	14280000	14570000	15320000	15460000	16590000	16390000	16780000	17070000	17960000	18250000	18760000	15790000	16620000	14850000	16030000	15980000	16500000	17500000	16580000	17700000	17240000	14560000	14930000	17920000	16800000	15770000	16320000	15520000	14550000	4171000	4028000	3437000	3166000	4676000	4109000	3972000	3840000	3938000	2530000	3409000	3571000
Com_91_neg	Mevalonic acid	C6H12O4	148.157	0.75	Organic Acid And Its Derivatives	707100	924200	551300	640400	656800	531500	480200	364700	884200	803600	737400	805800	952300	898800	772100	759900	746200	672100	523100	526500	758400	1085000	918100	702200	881400	435400	804900	529100	700700	470600	507000	626500	436900	673600	487900	498500	486800	552600	382000	387900	411500	242300	337800	442200
Com_103_neg	Citramalate	C5H8O5	148	0.6	Organic Acid And Its Derivatives	23890	32720	20680	28240	35240	34450	35410	22550	43280	48680	46460	31580	31410	50190	34730	32750	28240	24500	38620	43250	30580	42520	42910	45130	37590	33290	39210	32130	27370	21230	34200	24440	66560	80450	54710	69590	75260	73750	59780	67120	52410	41100	63570	73510
Com_190_neg	D-Glutamic acid	C5H9NO4	147.129	0.73	Amino Acid And Its Derivatives	82900	90000	137500	127200	130200	119200	109900	140500	128500	150500	145500	122900	132000	149000	170800	165300	156900	148000	151300	172400	147100	159300	124900	91200	101900	95480	142800	130400	175700	154200	157400	131500	57420	65120	48860	76470	63440	74250	74190	62700	86380	45990	67690	72800
Com_281_pos	O-Acetylserine	C5H9NO4	147.129	0.76	Others	36800000	38480000	51820000	51790000	48950000	65570000	65860000	74650000	61260000	66490000	60850000	46910000	42490000	47220000	68190000	66980000	64910000	64400000	69600000	66670000	55620000	50530000	46610000	49740000	54710000	55690000	60510000	64330000	61160000	59300000	65890000	61910000	34940000	35340000	24340000	26160000	29030000	25890000	29900000	28290000	30370000	24060000	29340000	22220000
Com_344_pos	L-Glutamate	C5H9NO4	147.129	0.81	Amino Acid And Its Derivatives	26960000	25380000	39740000	36110000	38910000	52690000	45880000	56790000	46970000	48160000	47490000	37400000	34560000	36230000	42180000	56850000	51410000	46830000	53380000	51830000	42890000	39830000	38860000	38060000	40110000	41210000	48460000	43550000	45130000	45940000	48260000	47660000	26060000	24960000	18260000	18770000	21330000	19110000	22600000	20300000	21610000	19560000	20950000	16910000
Com_432_pos	D-Glutamine	C5H10N2O3	146.145	0.65	Amino Acid And Its Derivatives	4694000	4837000	4263000	3756000	3879000	5865000	5752000	5932000	9659000	9935000	9203000	6718000	6349000	6287000	8428000	8848000	7370000	6347000	6808000	5877000	8749000	7950000	7359000	5795000	5802000	6231000	5801000	5641000	5877000	5535000	6128000	6280000	110100000	110500000	96450000	101400000	95300000	93120000	72520000	75400000	77550000	77940000	86940000	72230000
Com_12_neg	2-Methylglutaric Acid	C6H10O4	146.141	0.64	Organic Acid And Its Derivatives	726900	810600	821000	742900	811500	701800	728200	723000	522700	555600	665500	578300	647000	712800	715100	744700	732100	946100	1022000	1134000	779500	779900	796700	747000	710800	653800	829500	854400	816900	692400	785700	797000	844300	695500	689700	597400	565700	534400	358700	453200	430300	364800	372800	399300
Com_127_neg	alpha-Ketoglutaric acid	C5H6O5	146.098	0.67	Tca Cycle	241300	266500	297100	258500	314000	194100	187600	209300	159900	164500	187000	188000	187300	246600	175000	241700	250800	332000	375700	362300	318400	288300	265400	262500	233000	226700	273800	243400	313100	230700	277800	236700	1192000	1355000	940200	1029000	1124000	1222000	749100	879800	826500	476300	675300	788000
Com_199_neg	Methylglutaric acid	C6H10O4	146.06	0.75	Organic Acid And Its Derivatives	13160	6277	13170	10720	9860	15450	9577	7353	12820	12920	12390	9215	12130	20090	14140	7862	11100	19790	15330	17820	11000	14860	14900	9600	12740	7007	11300	12590	10530	8965	13240	13990	36690	30550	39930	29990	29240	31310	24150	14350	23090	12050	19420	16370
Com_33_neg	Adipic acid	C6H10O4	146.058	0.7	Organic Acid And Its Derivatives	731900	813900	852700	892400	913200	740600	812300	897100	713800	634000	671900	701500	726200	700200	849500	920900	853300	1241000	1248000	1156000	905700	890000	892100	853600	811800	809500	972400	930300	985200	826900	906700	880700	928900	844300	798600	594000	662000	575300	460800	408200	412800	405900	328100	365300
Com_253_pos	Spermidine	C7H19N3	145.246	0.5	Polyamine	3400000	4214000	3314000	3685000	3422000	4855000	4623000	4964000	3243000	3326000	3054000	2369000	2570000	2497000	1225000	1408000	1299000	2253000	2470000	2567000	4751000	5196000	4617000	3019000	3891000	3444000	2858000	3357000	3790000	2768000	2338000	2421000	25900000	28880000	25150000	25710000	26380000	21650000	28750000	30440000	31010000	27470000	28990000	25710000
Com_451_pos	4-Guanidinobutyric acid	C5H11N3O2	145.16	0.78	Organic Acid And Its Derivatives	247800	242500	341500	311400	335600	240900	234300	253800	412400	428100	417300	279400	323600	328300	209500	247500	214200	257400	317700	309500	335100	283900	312900	235100	317800	284500	263400	306100	344700	296500	337300	367100	169300	180700	172100	213100	151100	225900	244300	210800	190900	198500	240600	221200
Com_352_pos	Indole-3-Carboxaldehyde	C9H7NO	145.158	2.64	Indole And Its Derivatives	367800	365200	153900	174300	141500	261300	256000	243700	176600	171400	167800	178300	186800	175500	340900	338600	344200	245200	253500	228700	539900	468000	532700	310000	294700	282400	289900	309300	287900	336000	332300	347200	191300	177700	178000	237100	172500	175400	228100	211200	309700	442200	437300	440700
Com_452_pos	4-Acetamidobutyric Acid	C6H11NO3	145.156	0.78	Organic Acid And Its Derivatives	411200	434300	407600	472600	413000	329500	308100	298000	440100	494100	384800	403600	330500	377300	248400	250200	287500	338100	376300	314600	407000	359400	357400	306100	437100	363400	328400	323500	316600	296300	386500	354000	603000	506300	444600	567000	586300	552700	428800	403700	621100	536900	492500	414500
Com_169_neg	Allysine	C6H11NO3	145.074	0.7	Amino Acid And Its Derivatives	33750	35690	55990	32460	46860	39700	39680	42020	57040	36860	41740	58760	42770	64060	41320	48380	48600	52000	61950	45000	39560	40890	39690	52080	46650	50320	32400	46030	44830	51040	48360	57560	44540	52570	31730	44520	52570	50660	31270	38840	33160	25340	36500	31430
Com_194_neg	5-Hydroxymethyluracil	C5H6N2O3	142.113	0.9	Nucleotide And Its Derivates	40710	22930	19770	11560	16550	27350	9724	17270	26630	21150	10120	17290	35650	33530	14730	26970	15130	22920	33070	19740	32470	47000	5764	21890	41310	28170	25050	19200	22120	12870	13710	10950	32800	37400	31110	29820	38030	41680	35030	29120	32200	23510	32780	35540
Com_210_neg	O-Phosphorylethanolamine	C2H8NO4P	141.063	0.65	Phospholipid	72120	70490	87570	81510	86500	81360	78670	70450	121400	92550	113000	49100	71750	76010	132700	122400	139800	109600	119400	142500	172700	183600	201900	57170	59830	60410	114900	94580	112500	140000	115200	108600	67120	80150	83170	60900	61510	71830	75970	86250	101000	81050	98730	117400
Com_243_pos	6-Hydroxynicotinic acid	C6H5NO3	139.109	1	Pyridine And Its Derivatives	121700	100000	137200	132300	115100	60730	81640	83100	76920	89240	70790	63470	94520	87830	58630	69070	57760	66210	94440	89250	119100	111900	108900	53540	25650	57950	74750	94400	87630	73160	68190	92080	56030	85060	53890	93250	90860	94070	156200	170900	151600	117600	149000	102200
Com_458_pos	p-Nitroaniline	C6H6N2O2	138.124	1.06	Others	879700	813600	911400	901700	836200	370900	435300	401000	622800	633100	463300	666000	707000	617500	379100	446000	407500	516600	637300	505900	543700	495700	508400	403600	380400	397000	567500	684500	658000	610900	667100	649600	52990	39020	13730	53860	38050	46460	15050	30680	62800	21150	18100	21610
Com_126_neg	4-Hydroxybenzoic acid	C7H6O3	138.121	0.78	Phenolic acids	55820	49090	41130	32410	21110	26310	36670	26740	30280	43440	31660	32760	48950	38870	42610	29110	54350	26770	61400	42410	33600	51300	39720	53890	41330	45880	23740	29250	42690	29230	29520	30700	117900	124500	127300	118700	105900	148000	110800	123100	136000	84820	110300	193800
Com_129_neg	Salicylic acid	C7H6O3	138.121	0.67	Phytohormones	139500	145300	108100	115400	84800	110900	94570	84030	117600	103400	120100	124600	162200	110400	145000	149000	114200	152800	148400	112900	131200	109700	120500	106000	106500	101700	83660	85320	106900	88560	109700	119700	130000	126000	136300	147700	101200	105200	98830	113100	102800	54620	73500	115500
Com_359_pos	3,4-Dihydroxybenzaldehyde	C7H6O3	138.12	3.31	Phenols	361400	401500	340900	364300	351000	338300	323000	315900	190500	207600	175400	227600	249100	246000	316200	336200	319500	237400	288000	240300	233000	227700	222000	380300	370200	327400	341100	333500	318600	256100	314200	282800	138000	157500	112900	174100	173500	155900	164200	193300	222100	170100	169900	205600
Com_184_neg	Nicotinamide-N-oxide	C6H6N2O2	138.043	0.7	Vitamins	361500	371600	269600	235200	251000	191300	233900	238800	186600	225400	263800	324300	278800	328800	238000	260200	227200	252300	218900	274900	286300	209200	287700	336300	322900	288100	185800	205600	160000	181800	236100	270200	274500	254100	239200	259400	235600	265500	150000	152600	148800	82540	114200	130600
Com_226_pos	N,N-Dimethyl-1,4-phenylenediamine	C8H12N2	136.194	2.2	Others	81350	41010	88920	69960	80490	68170	42940	54240	74100	29710	87710	80530	72880	92870	58610	86410	24750	15510	58780	65330	68090	29060	25710	72610	55770	87700	86640	70780	62330	91110	102100	93980	4121	5270	5811	5916	5065	5601	4613	5154	8479	1252	4585	8052
Com_216_pos	Allopurinol	C5H4N4O	136.111	0.7	Nucleotide And Its Derivates	411900	438800	135700	142000	93820	306700	325500	432800	449000	353300	482200	309500	341900	379400	275600	308700	245500	360100	355800	379800	438300	473000	491400	388500	459200	380500	408000	412500	376100	422100	367200	457300	1038000	958100	870200	1174000	1165000	1193000	1024000	1144000	1213000	1052000	1321000	1083000
Com_332_pos	S-Methyl-L-cysteine	C4H9NO2S	135.185	0.77	Amino Acid And Its Derivatives	1851000	1847000	411100	368500	228100	1676000	1588000	1832000	2107000	1746000	2228000	1849000	2068000	1982000	1484000	1520000	1335000	1766000	1816000	1669000	2089000	2109000	2098000	1729000	2397000	1816000	1994000	1702000	1737000	1982000	1672000	1937000	5733000	5869000	5088000	6929000	6382000	6056000	5493000	6094000	6552000	4927000	5387000	5223000
Com_391_pos	Adenine	C5H5N5	135.127	0.75	Nucleotide And Its Derivates	3875000	5067000	699800	504800	357900	3551000	3397000	3855000	5051000	4838000	5494000	3297000	4098000	4602000	2882000	3028000	2982000	3869000	3850000	4435000	4884000	5107000	4103000	3705000	4727000	3469000	4318000	3901000	4206000	4251000	3678000	4339000	9024000	9198000	7680000	11320000	10090000	10400000	9592000	9516000	9521000	8450000	9675000	8328000
Com_163_neg	Homocysteine	C4H9NO2S	134.185	0.7	Amino Acid And Its Derivatives	267900	222400	300300	309800	322400	336000	246800	283200	181700	212700	216900	187500	202400	199300	251000	206600	206300	330300	292400	242500	169400	248200	205500	254100	252700	202200	200100	203700	232900	211200	212000	263000	131400	162400	142500	185300	174500	186600	144900	137700	152900	105700	128500	162000
Com_82_neg	Malate	C4H6O5	134.087	0.63	Tca Cycle	46670000	43080000	61050000	64790000	63380000	64320000	60380000	63200000	38680000	41140000	41020000	43150000	44950000	46230000	45030000	40700000	45080000	54660000	60950000	57930000	42770000	39910000	45330000	48870000	48220000	46030000	47650000	47380000	47950000	52140000	52350000	53430000	52050000	41000000	34870000	24150000	13250000	13060000	13520000	11080000	9849000	6672000	5021000	5782000
Com_131_neg	D-Malic acid	C4H6O5	134.087	0.63	Tca Cycle	18270000	19240000	23360000	23820000	24470000	21350000	24720000	23410000	15100000	16020000	17230000	16680000	18160000	18240000	18330000	18300000	17850000	22460000	22760000	23410000	16040000	16490000	16340000	20320000	18210000	19630000	18980000	20570000	18400000	19070000	19990000	20490000	12880000	13350000	12330000	13870000	13180000	14090000	11770000	13530000	13250000	9092000	12500000	13660000
Com_133_neg	Malic acid	C4H6O5	134.087	0.56	Tca Cycle	16410000	16670000	19800000	20750000	22020000	19060000	18400000	18100000	13030000	13730000	13610000	13280000	15200000	14640000	13880000	14910000	14650000	18040000	20810000	20170000	15230000	12680000	13860000	16540000	14250000	14200000	15480000	16200000	14860000	15890000	17050000	17280000	16320000	15110000	14680000	15430000	14960000	17550000	14150000	12580000	15320000	10880000	14100000	14210000
Com_302_pos	L-Ornithine	C5H13ClN2O2	132.161	0.7	Amino Acid And Its Derivatives	32470	24580	89010	71360	76300	83400	104500	85550	67490	89790	62370	31490	34700	45290	100100	114500	113200	50020	53230	77040	97460	109800	83810	36470	26570	37410	64050	57120	71770	77390	68690	55880	266000	267700	252000	289000	291100	241200	326800	374000	388500	653800	691200	592900
Com_154_neg	2-Hydroxyisocaproic Acid	C6H12O3	132.158	0.7	Organic Acid And Its Derivatives	17420	9914	16790	18790	16970	14880	12620	15850	15390	15560	13540	11640	25910	19930	14600	16840	13760	18510	11820	17450	14770	14680	16520	19630	20120	21120	16370	18460	13390	6684	15100	17480	5093	5120	3880	6298	7435	9352	7426	9696	5673	4652	7180	4894
Com_422_pos	L-Asparagine	C4H8N2O3	132.118	0.77	Amino Acid And Its Derivatives	124400	160000	598100	637500	600000	957700	817000	916200	737000	688400	698400	260100	255400	232400	1186000	1358000	1169000	758600	889700	734100	1150000	1009000	954100	338000	322600	312500	693000	693700	653700	751900	796500	732900	3702000	4432000	3827000	4497000	4253000	3600000	5803000	6171000	6332000	11670000	10900000	10410000
Com_94_neg	Glutaric Acid	C5H8O4	132.115	0.58	Organic Acid And Its Derivatives	86900	104700	113500	110400	104300	87100	59240	42100	60760	69060	65970	51470	107000	116600	121500	108700	103000	121900	91970	120500	104700	66020	68070	120800	98830	73120	72190	79730	69430	65630	80020	102800	19040	24550	18900	22300	17210	23460	21020	17710	19440	8535	26190	24700
Com_168_neg	5-hydroxyhexanoic acid	C6H12O3	132.079	0.74	Organic Acid And Its Derivatives	175200	177600	187200	160400	181200	153500	123300	158500	133000	141700	181200	147900	198000	199900	202200	186200	163300	164700	206400	165500	195100	159200	203900	223600	159200	147500	146000	177200	138600	151500	185600	178500	71550	78260	63000	90060	92950	122400	74290	73590	99850	52210	86410	95580
Com_230_pos	L-Leucine	C6H13NO2	131.173	1.23	Amino Acid And Its Derivatives	44220000	44140000	67990000	59280000	58940000	72390000	55280000	74280000	24440000	24570000	27880000	32630000	31910000	28910000	77690000	79310000	75630000	60200000	66850000	65900000	89090000	90280000	86160000	36510000	35180000	35900000	50250000	51910000	54410000	63760000	71780000	73200000	40630000	41770000	32590000	50520000	41850000	43000000	50390000	53760000	56020000	105400000	126400000	103000000
Com_231_pos	L-Isoleucine	C6H13NO2	131.173	1.23	Amino Acid And Its Derivatives	21230000	25310000	35880000	30240000	30120000	35990000	36700000	36110000	13780000	13290000	13890000	17180000	16680000	18260000	39740000	42920000	43910000	32770000	39590000	31590000	45490000	42330000	43590000	18470000	20120000	18010000	29380000	28850000	26750000	35220000	35610000	37230000	23330000	24270000	19270000	27910000	26000000	24800000	28200000	31670000	32040000	58900000	72840000	59010000
Com_454_pos	6-Aminohexanoic acid	C6H13NO2	131.173	1.16	Amino Acid And Its Derivatives	77350	74590	84880	93720	101800	76690	85450	83560	34220	33420	35340	65590	38750	62140	81620	135100	119300	87310	96240	88530	133100	132100	120900	41090	44110	54450	73760	83020	76370	88940	86670	93900	78700	76570	55300	85510	80720	68280	86210	83560	80220	176200	195100	158900
Com_135_neg	Creatine	C4H9N3O2	131.133	0.7	Amino Acid And Its Derivatives	20790	18620	32140	33660	32850	25280	24660	27020	38750	36700	38410	27360	27450	36070	32240	38860	38740	30380	28610	36020	32800	33800	32650	30200	22100	20970	33610	39960	37940	35050	32190	32370	38010	27820	23990	30040	25210	34840	41510	41550	45060	22990	47520	46450
Com_219_pos	trans-3-Hydroxy-L-proline	C5H9NO3	131.13	0.81	Amino Acid And Its Derivatives	4490000	4791000	6391000	6282000	6786000	6182000	6679000	7729000	2699000	2441000	3048000	3486000	3061000	3396000	7802000	8940000	8306000	5070000	6615000	6804000	9338000	7959000	9440000	3598000	3826000	4191000	5654000	5736000	5568000	7200000	6791000	6983000	4598000	4969000	3669000	5512000	4977000	4565000	5857000	6177000	5943000	11690000	13600000	11490000
Com_217_pos	Agmatine Sulfate	C5H14N4	130.191	0.63	Phenolamine	82250	95130	73530	115700	84170	76930	89490	81020	70870	71670	63460	71550	69800	55200	63620	95620	76080	87290	87120	81120	78900	101800	81820	66360	73890	77270	81680	71690	79360	108400	106300	91820	7804	12770	3846	17400	15910	6908	18830	12020	22900	15760	19180	8400
Com_388_pos	N-Acetylputrescine	C6H14N2O	130.188	0.74	Amino Acid And Its Derivatives	1413000	1535000	2050000	1853000	1663000	1584000	1676000	1695000	1332000	1320000	1403000	1453000	1327000	1358000	1365000	1604000	1485000	1558000	1714000	1570000	2195000	2127000	1854000	1273000	1441000	1544000	1655000	1722000	1640000	2165000	2012000	1901000	298700	226000	246700	379200	315300	346000	211700	203900	243400	249100	292900	245700
Com_118_neg	Citraconic Acid	C5H6O4	130.099	0.57	Organic Acid And Its Derivatives	33170000	35430000	34800000	34350000	40360000	36630000	31850000	40250000	32170000	29100000	34930000	36110000	37050000	45030000	41340000	40530000	46410000	42550000	39530000	45380000	36190000	38140000	34360000	39820000	39850000	42330000	40270000	33490000	35870000	41130000	45090000	48020000	14330000	16340000	12330000	15370000	16260000	18660000	16700000	17600000	19690000	14660000	20080000	22000000
Com_177_neg	Methylenesuccinic acid	C5H6O4	130.099	0.62	Fatty acid	5859	3650	10750	11730	9153	9074	8986	7764	7347	8156	6040	7585	7779	6613	8667	6962	4453	8963	9601	7203	5665	5916	8213	8363	9441	10520	4016	8480	7022	7859	17110	9230	8023	11050	6760	12010	5836	11930	12940	6894	7065	6352	10820	9776
Com_471_pos	Epigoitrin	C5H7NOS	129.18	0.77	Others	65520	63830	85440	121100	103700	75350	86130	53480	106200	78090	70270	100900	82540	89500	63530	56680	77050	86850	86950	67800	76580	70900	106100	68530	88060	106300	67950	69390	74040	93750	70040	52520	2748000	2639000	1805000	2060000	2508000	2769000	2482000	2866000	2034000	2768000	2829000	2113000
Com_250_pos	1-Aminocyclopentanecarboxylate	C6H11NO2	129.157	0.84	Amino Acid And Its Derivatives	128100	127200	215300	231000	198900	148500	149100	141500	198700	195600	152900	165800	225300	198400	157900	130200	148000	199000	217200	161500	140700	166900	131900	189800	199800	200300	151900	121400	155400	146900	179800	191400	303000	315000	226200	213900	267300	218900	198900	197700	188800	179300	218300	208400
Com_382_pos	L-Pipecolate	C6H11NO2	129.157	0.73	Amino Acid And Its Derivatives	5787000	5970000	10530000	11150000	11690000	7166000	7169000	7745000	6616000	7576000	6800000	10110000	9450000	9603000	6546000	6988000	6887000	8266000	9318000	8199000	7584000	5845000	6406000	8171000	10080000	10060000	6161000	6641000	6608000	7699000	7812000	8650000	8689000	8460000	7339000	7906000	8472000	7143000	6437000	6677000	6942000	7231000	8077000	7069000
Com_459_pos	Pipecolinic acid	C6H11NO2	129.157	0.79	Organic Acid And Its Derivatives	3717000	3930000	6553000	6175000	7087000	4665000	4655000	4771000	4796000	5159000	4784000	6424000	5361000	7204000	4480000	4341000	4533000	5029000	6124000	5466000	4806000	4439000	4163000	5207000	6129000	5965000	4138000	4184000	4446000	5461000	5153000	5390000	9024000	8877000	7472000	8466000	7953000	7033000	5921000	6488000	6411000	5932000	6806000	5897000
Com_203_neg	5-Oxoproline	C5H7NO3	129.043	0.75	Amino Acid And Its Derivatives	9781	9977	9381	13310	21240	16940	11800	15360	11780	15250	11800	5229	5320	6595	17630	16120	12920	14370	17670	17580	16080	20820	17990	10520	5248	5887	20410	14150	20420	18250	11030	14060	12430	17750	15350	15170	13750	17490	13970	14560	14920	6377	18210	18800
Com_320_pos	5,6-Dihydro-5-methyluracil	C5H8N2O2	128.129	0.6	Nucleotide And Its Derivates	662700	727900	1087000	959500	925600	952100	998200	1007000	723700	696800	838700	620900	687400	713300	608400	681200	589900	685900	722200	655700	971100	838900	714700	623500	710300	675700	779900	814200	879500	819200	763400	786800	2539000	2647000	2309000	3082000	2858000	2406000	2735000	3378000	2930000	3144000	3309000	2864000
Com_455_pos	5-Hydroxymethylfurfural	C6H6O3	126.11	0.78	others	231000	248600	199100	206700	227700	198500	160700	178700	179200	207900	171500	238400	199700	188400	125900	147000	165300	179800	192300	168400	210500	149300	170600	288900	305700	295600	139100	137600	130600	170500	179100	202800	463700	491600	397700	479800	469300	432500	449500	428500	446500	400200	421500	445700
Com_121_neg	Taurine	C2H7NO3S	125.147	0.64	Amino Acid And Its Derivatives	70960	81290	74220	74960	73900	60580	43690	47900	83830	79910	86730	81860	82580	94770	90620	97200	78120	76530	90590	90890	96830	90900	89950	68970	62970	53510	92590	81560	80670	83740	96460	97140	45590	45220	44660	46580	43100	55500	46790	47750	46330	35310	46200	61120
Com_287_pos	Nicotinic Acid	C6H5NO2	123.109	0.77	Vitamins	575100	674900	748800	703600	688800	576500	588500	566700	899000	932500	856000	770200	746500	732900	525100	594700	580900	588200	632300	531200	714800	584200	540500	603000	595000	558300	658200	634100	708100	693500	701800	715300	1260000	1322000	1071000	1671000	1478000	1374000	1503000	2062000	1963000	1842000	2290000	1682000
Com_306_pos	Isonicotinic acid	C6H5NO2	123.109	9.68	Vitamins	145400	159000	142200	129800	164900	75240	102800	82460	84400	84890	136300	168100	136200	121900	138900	107700	128400	214500	97770	140700	102700	106600	121200	166300	124200	110900	87580	58210	120400	175900	110200	104600	12090	54670	66070	55460	18170	22260	18470	53580	51650	54710	53210	74400
Com_365_pos	2-Pyridinecarboxylic acid	C6H5NO2	123.109	0.87	Pyridine And Its Derivatives	697200	780700	833000	808600	775900	680700	762500	722100	1038000	1102000	1030000	940700	921500	919800	728500	734600	727000	713600	724100	682100	805400	749800	726500	662800	657500	769400	807400	762000	866400	963600	868100	1027000	1630000	1711000	1449000	2193000	1901000	1785000	1986000	2635000	2392000	2476000	2940000	2393000
Com_395_pos	Niacinamide	C6H6N2O	122.125	0.84	Vitamins	3181000	4171000	3209000	2653000	3274000	3137000	3506000	3668000	4265000	4914000	4117000	3764000	3831000	3463000	2599000	2814000	3029000	2686000	2995000	3025000	5268000	4514000	3952000	2600000	2834000	2664000	3236000	3121000	3178000	3262000	3285000	2674000	2269000	2494000	2306000	3090000	2945000	2516000	3057000	3173000	3341000	2801000	2577000	2894000
Com_23_neg	Benzoic acid	C7H6O2	122.121	23.09	Benzoic Acid And Its Derivatives	261400	313500	325300	326000	232200	271400	258100	270200	268500	262200	250400	262900	246000	286700	234700	244300	240800	269700	247700	260500	283000	277300	257100	246100	254100	232400	219000	245700	248000	210800	214300	210600	155300	137200	127400	113400	117000	117400	107500	152600	130000	130800	123900	114300
Com_456_pos	Benzamidine	C7H8N2	120.152	1.65	Ployphenol	1053000	1068000	1035000	1043000	1032000	1258000	1218000	1283000	869400	747000	790100	818500	738600	829600	2158000	2528000	2110000	1492000	1602000	1535000	1605000	1404000	1216000	757800	740500	728500	1372000	1416000	1384000	2093000	2118000	2022000	1083000	1052000	873500	1302000	1119000	960100	1143000	1252000	1344000	2436000	2943000	2272000
Com_356_pos	Purine	C5H4N4	120.112	1.66	Nucleotide And Its Derivates	84150	85880	70560	81510	82570	82020	89730	95790	58540	66160	54870	57020	54550	63300	130100	182000	148700	113800	121300	116600	93200	102500	79370	44180	53250	50490	86230	107600	97190	148200	156600	142200	45120	49790	31840	46770	44640	48380	43380	52340	59760	102100	118100	111300
Com_258_pos	2-Amino-4-hydroxybutyric acid	C4H9NO3	119.119	0.76	Amino Acid And Its Derivatives	192600	232600	308100	271500	274400	413500	445100	406200	294300	324100	300700	287100	281800	247100	347000	401300	407900	376900	460500	404400	306500	252400	270300	208400	258800	258000	299000	327300	311700	356900	358200	370200	779500	736700	674100	842000	746400	801100	791700	849100	867500	1065000	1120000	1019000
Com_107_neg	L-Homoserine	C4H9NO3	119.058	0.73	Amino Acid And Its Derivatives	24510	17010	49620	41690	46860	38090	37280	40800	21840	32160	35230	25410	27150	26060	55990	62310	42480	37710	43300	44680	33270	40800	37440	15520	21110	15730	38530	38840	38510	47960	39700	45060	37460	53760	35010	51860	35610	51460	42180	40930	42580	27580	53880	50430
Com_41_neg	Aminomalonic acid	C3H5NO4	119.022	0.73	Organic Acid And Its Derivatives	952400	1011000	2068000	1977000	2064000	2183000	2146000	2194000	1438000	1553000	1670000	1311000	1490000	1558000	2421000	2487000	2705000	2115000	2200000	2136000	1715000	1796000	1849000	896000	898800	868200	2090000	1874000	2149000	2108000	2101000	2127000	1204000	887500	725100	589300	585000	600700	416600	337500	482800	633900	358500	583300
Com_180_neg	Methylmalonic Acid	C4H6O4	118.088	0.56	Organic Acid And Its Derivatives	1817000	1667000	1995000	1734000	1676000	1376000	1322000	1479000	2386000	2182000	2678000	1963000	2749000	2419000	2647000	2676000	2394000	1642000	1808000	1760000	2228000	2131000	2375000	1105000	1360000	1240000	2348000	2140000	2077000	1758000	2235000	1852000	912700	868400	591100	1159000	999300	965900	610000	586000	532200	252200	647300	582300
Com_192_neg	Succinic acid	C4H6O4	118.088	0.89	Tca Cycle	66410	80810	75090	70920	74010	72840	61630	49340	107700	113100	129200	101400	128300	131900	101700	110500	107500	83520	93500	78290	96200	83070	92600	69150	60030	53820	58870	86250	87480	77420	104400	85630	49350	51970	46630	59560	59850	66770	45550	36140	37120	22480	29200	43110
Com_324_pos	Betaine	C5H11NO2	117.146	0.82	Alkaloids	248000000	266500000	238800000	214000000	232700000	241800000	235000000	242900000	269000000	265800000	252000000	281200000	271500000	269500000	235400000	254400000	226200000	243700000	254900000	253200000	285200000	250300000	251800000	241300000	257600000	250400000	234000000	234900000	255400000	261800000	261400000	231200000	1689000	1146000	1834000	1550000	1537000	1341000	1346000	1737000	1508000	1552000	1543000	1427000
Com_348_pos	D-Norvaline	C5H11NO2	117.146	0.9	Amino Acid And Its Derivatives	17130000	17630000	35650000	30090000	38340000	27660000	30790000	27560000	14090000	14030000	11490000	21340000	18880000	21590000	30120000	38720000	38820000	32960000	36220000	29450000	29090000	28700000	26900000	16040000	17570000	17260000	24970000	23030000	25990000	32110000	30620000	35140000	37880000	37460000	30200000	39200000	34360000	33700000	42790000	44870000	43430000	61350000	69470000	59650000
Com_463_pos	L-Valine	C5H11NO2	117.146	0.79	Amino Acid And Its Derivatives	880100	924500	1478000	1690000	1677000	1318000	1454000	1567000	788200	705900	817600	965500	780600	864700	1816000	1693000	1971000	1640000	1710000	1493000	1421000	1498000	1203000	790000	807900	630600	1055000	1088000	1117000	1782000	1810000	1622000	1579000	1642000	1326000	1760000	1347000	1630000	1863000	2005000	1457000	2883000	3165000	2787000
Com_185_neg	N-acetylglycine	C4H7NO3	117.103	0.7	Amino Acid And Its Derivatives	14910	22780	22360	20320	13330	14710	12750	15340	18340	23260	21330	20610	14650	26970	19470	20090	28040	17370	16190	16200	16870	23880	27080	17340	18870	14900	19960	17500	18300	18110	17510	15150	41920	42340	35430	41060	40880	41760	38360	41770	45150	34230	36270	36260
Com_204_neg	3-Methyl-2-Oxobutanoic Acid	C5H8O3	116.115	0.69	Organic Acid And Its Derivatives	38070	41680	34080	21920	37890	41660	33330	23120	34610	34950	34220	44560	36340	59170	50920	39980	45070	28630	32870	39300	46220	42090	43360	44000	44220	39130	32460	35460	32420	36970	37400	49190	16900	16500	14330	22210	13650	17840	18900	15480	11370	11050	12600	17500
Com_201_neg	Fumaric Acid	C4H4O4	116.072	0.56	Tca Cycle	864800	919300	1141000	1075000	1100000	1114000	928600	878200	625700	597000	660800	743800	897200	777000	856400	796000	812200	1004000	926800	1011000	826800	795200	767500	869500	960500	922300	750500	665900	886300	925300	956100	888700	696600	724200	681700	762500	764200	845400	748300	680200	694300	528300	618000	720400
Com_430_pos	D-Proline	C5H9NO2	115.131	0.79	Amino Acid And Its Derivatives	11770000	13120000	18200000	17220000	18670000	17180000	20120000	19440000	14820000	14390000	14310000	11600000	11850000	11040000	13300000	15290000	14420000	12970000	14970000	13750000	24610000	21530000	21120000	8828000	9577000	9018000	12580000	11470000	12240000	25360000	26450000	28360000	18810000	19000000	16350000	19550000	18020000	16530000	17260000	17850000	18310000	27210000	30150000	26530000
Com_301_pos	δ-Hexanolactone	C6H10O2	114.142	0.71	Lactones	1051000	965600	1304000	1227000	1693000	1808000	1143000	1446000	1297000	1496000	1339000	1299000	1287000	928600	1123000	1619000	1429000	911900	1258000	1357000	1378000	1152000	940400	1041000	1062000	1270000	861800	1134000	1304000	1302000	1439000	1505000	576900	518800	537900	544800	837400	822500	578200	484100	477800	760300	526000	553500
Com_469_pos	Uracil	C4H4N2O2	112.087	0.72	Nucleotide And Its Derivates	1100000	1185000	1697000	1710000	1516000	1147000	1083000	1085000	1104000	998500	1043000	852900	755500	750700	688500	758800	734900	806700	934100	892900	1144000	1036000	915500	812900	1006000	959200	1021000	896700	1080000	975600	1167000	1303000	5086000	4950000	4153000	5375000	4840000	4608000	4201000	4925000	5155000	4167000	4170000	3807000
Com_34_neg	2–furanoic acid	C5H4O3	112.084	0.6	Organic Acid And Its Derivatives	1774000	1748000	1678000	1670000	1695000	1855000	1671000	1700000	1971000	1727000	2030000	1903000	2075000	2233000	2035000	2079000	2024000	2122000	2095000	2260000	1929000	2077000	1890000	1899000	1977000	1806000	1871000	1921000	1784000	2014000	2153000	2016000	1736000	1447000	1142000	916100	782000	527700	541100	733200	568000	483300	551000	730200
Com_271_pos	Histamine	C5H9N3	111.145	0.79	Amino Acid And Its Derivatives	74440	118100	107700	133100	108000	136400	145900	167100	213600	204700	175300	132800	133300	158900	152900	124500	162000	126800	187200	144100	211900	127800	141900	133100	140300	142000	174400	156200	144400	198400	195100	192500	684900	610900	564700	819900	744600	734700	676500	697900	674200	485100	525800	450100
Com_434_pos	Cytosine	C4H5N3O	111.102	0.72	Nucleotide And Its Derivates	183300	214000	226800	234600	177500	233000	301400	339800	310200	356100	329700	267600	260000	235900	221700	251900	264500	225300	326300	234400	354300	240100	291800	220000	234700	249700	280800	272200	270800	318300	281700	304000	1098000	1174000	1040000	1485000	1250000	1158000	1105000	1207000	1304000	818300	983300	794800
Com_443_pos	Pyrrole-2-Carboxylic Acid	C5H5NO2	111.099	0.73	Organic Acid And Its Derivatives	48620	66110	81920	72770	55500	60120	51030	60780	98970	49480	74380	56740	70820	66350	51250	72140	75740	56830	59710	50970	95000	78050	67680	71640	72610	60780	53840	78230	54470	71320	78250	63700	302300	382300	297400	388900	392100	396200	325200	372600	324700	239100	245500	248000
Com_308_pos	Diethanolamine	C4H11NO2	105.136	0.73	Polyamine	236100	248300	284200	312300	386200	371700	290900	321100	297500	330500	303100	391800	187400	184000	268200	386400	286600	244200	227400	272900	287800	236300	183400	217000	184900	311000	183500	217500	247700	272000	272000	214200	1289000	1200000	970700	1375000	1191000	1206000	1550000	1482000	1641000	1927000	1970000	1948000
Com_379_pos	L-Serine	C3H7NO3	105.093	0.81	Amino Acid And Its Derivatives	746300	703600	609900	558900	588800	801300	682800	711300	991100	1088000	937300	627100	647800	571700	694600	854300	820700	784000	928800	798300	1749000	1401000	1545000	885400	881000	1017000	620000	635100	683200	646500	715000	811200	10000000	10890000	10020000	10420000	10070000	9971000	12750000	14040000	14590000	17390000	17200000	14280000
Com_328_pos	Methional	C4H8OS	104.171	0.77	Organic oxygen compounds	813900	803900	857900	821900	828500	921100	663100	843600	956400	1036000	986500	1077000	936600	844200	687300	982400	894200	822400	884800	874700	1040000	785200	843300	845500	927900	898000	727600	802300	851800	858500	801500	1055000	3088000	2689000	2520000	3406000	3320000	3088000	2938000	3086000	3148000	3186000	3658000	2967000
Com_342_pos	Choline	C5H14NO+	104.17	0.7	Cholines	892300	1141000	1109000	1024000	1018000	972200	952100	1035000	1360000	1246000	1237000	1175000	1100000	1121000	902100	1152000	1092000	845300	1178000	1087000	1252000	1057000	1104000	1029000	1092000	1025000	940300	902000	914800	1118000	1242000	1132000	3764000	3526000	3071000	3763000	3898000	3624000	3790000	4005000	3864000	3806000	4116000	3964000
Com_152_neg	Α-Hydroxyisobutyric Acid	C4H8O3	104.104	0.74	Organic Acid And Its Derivatives	33230	29730	32630	38340	28660	33370	23130	46700	44670	34320	45680	19010	35140	26690	38950	54720	39060	37830	31450	22150	26340	29680	24700	24350	22300	24440	34190	37120	21730	29710	41390	26850	8256	11390	8169	13390	8808	6906	11030	10190	12130	4037	6213	11050
Com_158_neg	3-Hydroxybutyrate	C4H8O3	104.104	0.56	Organic Acid And Its Derivatives	66870	91850	86180	105300	85300	88840	77420	74560	91400	63940	94490	61290	80320	80080	94030	105600	91530	118600	106300	149500	68310	60240	75400	59540	67480	66440	95740	104100	97340	120700	89740	89900	37250	45630	31450	47700	40690	60530	53210	40570	36180	21220	38490	36580
Com_95_neg	Malonicacid	C3H4O4	104.062	0.57	Organic Acid And Its Derivatives	51780	29240	40040	51560	43640	44220	31330	37170	26570	32890	29950	21820	35010	32250	34500	45170	43250	41610	31650	42470	41220	29010	51540	32690	36580	24980	33440	39530	23660	76260	38260	36460	23670	23560	22140	31070	34080	33690	27180	18640	26670	17370	25120	20850
Com_140_neg	N,N-Dimethylglycine	C4H9NO2	103.12	0.64	Amino Acid And Its Derivatives	2201000	2042000	4182000	3980000	3607000	3298000	2683000	2736000	2687000	3191000	3691000	2126000	2567000	2766000	4024000	4734000	4002000	3649000	3557000	4338000	3684000	3647000	3661000	2174000	2135000	1864000	3348000	3684000	3401000	3112000	3711000	3853000	1585000	1942000	1513000	2295000	1897000	2201000	1664000	1940000	1674000	1150000	2902000	2121000
Com_299_pos	gamma-Aminobutyric acid	C4H9NO2	103.12	0.69	Organic Acid And Its Derivatives	116000	123900	159400	142100	147700	185200	185600	210300	289700	351500	305800	195300	186800	159200	216600	212000	270400	175900	196000	200700	179800	145300	180700	155300	222500	189200	216800	139600	250000	215900	222000	284900	5267000	5312000	4690000	6378000	5722000	5952000	5674000	5598000	5693000	6647000	7102000	6720000
Com_402_pos	D-2-Aminobutyric acid	C4H9NO2	103.12	0.71	Organic Acid And Its Derivatives	2296000	2433000	3161000	3024000	2815000	2463000	2103000	2465000	3287000	2903000	3184000	2996000	2832000	3118000	2207000	2465000	2368000	2439000	2626000	2680000	3248000	2611000	2748000	2227000	2689000	2823000	2485000	2185000	2265000	2800000	3074000	2918000	9738000	8920000	8282000	10300000	10130000	9671000	9111000	9839000	9706000	10260000	10650000	9591000
Com_149_neg	Succinic anhydride	C4H4O3	100.073	0.63	Organic Acid And Its Derivatives	647100	712800	954200	884900	941700	845900	761900	760300	454900	502400	512600	447200	576400	581800	840700	919100	820300	759300	613400	732000	1061000	938500	943300	689100	722800	812700	782900	825100	759500	536400	634800	552100	1360000	1478000	1210000	1460000	997900	1481000	1626000	1932000	1333000	846300	1395000	1558000
Com_292_pos	trans-2-Hexenal	C6H10O	98.143	12.33	Others	47690000	54680000	49630000	52850000	52230000	53890000	53310000	48770000	49180000	50910000	49920000	53370000	48860000	52860000	48510000	53570000	49020000	48180000	46860000	51330000	51950000	45390000	50680000	49730000	50900000	47620000	49640000	49080000	44520000	50840000	53080000	54250000	3994000	4015000	3895000	4292000	3852000	3612000	3269000	3099000	3217000	3351000	3257000	3031000
Com_397_pos	Phosphoric Acid	H3O4P	97.995	0.77	Organic Acid And Its Derivatives	14160000	15530000	24110000	24150000	22760000	19660000	20820000	22070000	22650000	21510000	21180000	15060000	14490000	14320000	22140000	24620000	21500000	22270000	22860000	22030000	21610000	19310000	19210000	17490000	18910000	19650000	25160000	24240000	27520000	21550000	20910000	23670000	26870000	26200000	21100000	30410000	28950000	26590000	30260000	33160000	32460000	31290000	36280000	30280000
Com_124_neg	L-Lactic Acid	C3H6O3	90.078	0.59	Organic Acid And Its Derivatives	21420	24530	16390	18920	13370	14630	12800	17850	12520	7943	17060	13270	22500	16340	18630	21760	15030	20430	25780	18470	19090	16230	16760	17460	14380	9086	20070	11340	17010	13450	16020	13000	3861	6876	5789	5743	5054	6307	4392	5189	5738	2834	4548	7516
Com_174_neg	Lactic acid	C3H6O3	90.078	0.72	Organic Acid And Its Derivatives	272600	291900	291500	300700	270400	270700	251300	218100	147600	124800	174100	213900	210000	233100	184500	228000	179800	252300	222800	224100	233300	254000	255000	206200	181300	196000	160000	238900	264200	216900	205100	243100	149100	134600	129000	165000	156100	184000	134000	123900	155000	97860	125400	128500
Com_423_pos	L-Alanine	C3H7NO2	89.093	0.81	Amino Acid And Its Derivatives	5277000	5720000	7333000	6498000	6494000	10230000	7859000	9289000	12640000	11870000	11590000	8139000	7615000	7651000	9451000	9432000	9077000	8488000	10560000	9103000	11540000	10040000	10200000	8018000	9729000	9452000	7033000	7034000	8029000	7719000	8414000	7253000	6143000	6873000	5832000	8122000	7000000	6901000	10930000	10770000	12880000	22510000	23050000	20250000
Com_71_neg	Pyruvic Acid	C3H4O3	88.062	0.59	Tca Cycle	7151000	7328000	5491000	5794000	5665000	4867000	4488000	4755000	5662000	5775000	6452000	6633000	7814000	7699000	5889000	5507000	5692000	6944000	6242000	6865000	6978000	7071000	5856000	6010000	6971000	5202000	4144000	5030000	5657000	5550000	5968000	4694000	6682000	5058000	4406000	3409000	1770000	1562000	1128000	1282000	1145000	467800	636300	852100
Com_294_pos	Urea	CH4N2O	60.055	0.63	others	155900	189900	189900	169300	204500	198400	143600	184900	55380	25350	34620	71920	59270	70690	77270	96780	84040	94940	100500	83980	169800	145900	136300	54600	57450	57630	80460	64770	78460	80750	78200	85000	149610	136432	126454	134920	137676	138559	121708	138698	135455	128782	131635	121478
Com_205_neg	3-Hydroxy-glabrol	C25H28O5	40.499	0.61	Others	19050	22170	30570	34470	22320	28890	22810	23750	48510	31490	26660	30570	36760	32600	46680	27800	35830	29340	32890	32600	37920	39570	40300	30560	32800	34480	31340	39170	29740	37280	27340	37830	6582	7538	5224	8146	5787	5420	7154	5699	5384	6559	8112	6423
Com_22_neg	GA7-1			11.37	Phytohormones	547800	622400	717400	688300	710100	679900	712400	687200	964400	1012000	1038000	649200	689000	676300	717900	757100	804400	709000	676300	726700	1158000	1131000	1221000	620300	610900	645300	1288000	1243000	1293000	1128000	1152000	1217000	2321000	2831000	3720000	4057000	4998000	5331000	4529000	5322000	5496000	4929000	4547000	5793000
Com_55_neg	JA-Ile			11.79	Phytohormones	376100	384900	237200	236500	225200	183700	184700	202600	2047000	2114000	2143000	1683000	1837000	1816000	1076000	971400	1020000	190900	181800	180200	231000	253400	262300	208400	241100	217600	252000	251800	249700	325200	355600	299500	12780	11620	14880	18270	23460	19060	9811	12240	10990	8439	9566	13010
Com_57_neg	D-sedoheptulose-1-7-phosphate			0.62	Carbohydrates	589000	610700	598400	674100	582200	639400	578700	666500	558000	567500	642200	444600	436200	457300	672000	624500	684200	810100	900400	840400	786000	866100	835100	739100	695400	672500	906400	811300	667400	566600	685500	640100	71160	73120	55850	33410	56480	46050	38830	48230	54480	65330	40770	56720
Com_150_neg	β-D-glucopyranosyl-caffeic acid			0.63	Polyphenol	27640	34140	16210	20000	28560	31270	26710	24540	36740	48400	45950	28840	53280	42830	24430	25850	28340	35280	26510	28070	42190	36920	35540	39440	34280	38280	29040	34470	31300	24720	35120	20660	3020	1935	1082	2274	935	3516	2297	1631	3352	585	1999	2604
Com_159_neg	Thymidine 5'-diphosphate			0.74	Nucleotide And Its Derivates	13330	17410	17710	20670	22330	21850	19700	29420	26090	25530	24880	32650	27690	18590	25300	27260	24670	31460	33000	38460	22620	18130	22280	39640	37570	31330	22270	17800	26720	19150	32370	40200	10600	12770	8887	9261	12310	16870	9559	14250	13380	18680	13510	11400
Com_196_neg	deoxyribose-phosphate			0.65	Nucleotide And Its Derivates	54780	63910	103100	141800	104400	86570	73820	74130	86000	89790	101100	54490	46720	48420	103000	114500	102300	82590	83740	81390	136900	172600	115200	40470	44950	46420	81670	92680	97170	103000	76740	71650	13600	20430	12140	16070	8839	14540	19830	15260	21620	10380	20660	21970
Com_221_pos	Tricetin O-hexoside			6.52	Flavonoids	55420	46970	68180	54870	70050	84140	48420	46790	45840	74100	54960	103000	50030	104600	49540	64900	57210	84790	95970	73390	46520	50400	53740	73480	74010	61010	55390	85180	68500	67320	66140	73960	49581	31872	31097	43563	29627	31367	36832	43762	47979	36041	40273	35702
Com_223_pos	N', N''-Dicaffeoylspermidine			24.25	Polyamine	41540	51150	52420	37150	34660	35480	45190	46100	37740	45820	42840	40640	45490	38660	37610	44310	39720	36470	46800	34270	25420	43950	40290	33260	31830	35400	38740	41860	32730	45180	32710	39590	34190	29430	35840	29230	38600	23280	24470	23130	36590	33980	27970	37760
Com_225_pos	N', N''-DiFeruloylagamtine-N-arabinoside			17.37	Phenolamine	30080	30720	29830	32960	30470	28900	36290	31290	35490	29920	37580	37510	34450	33820	39900	37960	39750	34530	41050	37190	46960	46910	40640	45280	42410	46010	47920	46460	51610	54040	51890	51960	1843000	1673000	1617000	1289000	1420000	1559000	1440000	1337000	1299000	1566000	1467000	1599000
Com_310_pos	N- Feruloylcadaverine			14.94	Polyamine	2121000	2276000	2227000	2301000	2288000	1981000	2007000	2062000	2795000	2786000	2755000	2369000	2457000	2356000	2992000	2985000	2942000	2792000	2632000	2732000	3760000	3781000	3754000	1992000	1990000	1991000	3754000	3824000	3887000	2828000	2720000	2730000	88910	86200	74450	116700	109800	110700	91470	88960	90510	71650	91670	84340
Com_319_pos	4-Pyridoxic acid O-hexoside			2.42	Vitamins	712100	655700	653600	627700	575800	515100	514100	517300	665100	820600	859200	775400	841000	871700	662900	675000	649000	753600	819200	775000	997100	826200	858100	611300	567800	502600	776800	760400	842800	765900	781100	896400	43780	46810	32860	64310	50580	52820	60840	63640	61420	64760	80220	77230
Com_322_pos	Phellodenol H O-hexoside			4.91	Ployphenol	325200	307500	274300	270600	259700	255900	327900	333400	316900	275100	293400	401200	381200	315900	383400	374300	365200	514100	528100	468600	280600	310300	261500	437500	430900	411300	321500	417800	352900	299500	337500	237800	22679	19911	17167	25504	23845	21185	23750	24235	27367	22670	25857	23845
Com_367_pos	N', N''-Caffeoyl, feruloylputrescine			17.29	Polyamine	8439	7827	10510	9791	17570	12180	16290	9156	14840	12650	12700	12140	14280	15150	12550	17710	15450	17410	13090	15180	10450	14080	17020	15920	15290	12230	13980	15500	14910	12440	15390	11690	31420	21900	31790	17860	19540	21700	20030	18760	26760	27110	21070	22360
Com_394_pos	Adenosine O-ribose			0.94	Nucleic acid derivative	86050	82580	84588	93327	85048	61990	51850	61810	90240	54860	90020	105100	108100	86240	31820	51090	44440	50960	58420	65490	87860	94810	88290	65401	69150	72250	68550	67540	54080	63700	47650	88560	39930	57770	35300	58230	54570	73610	60280	56590	46190	56320	57460	57040
Com_413_pos	N', N'', N'''-DiFeruloyl,Sinapoylspermidine			17.31	Phenolamine	15510	18630	16500	16030	17100	13400	17260	18790	16590	16360	22570	19470	17680	23360	23390	24230	21660	20670	26980	23980	26830	24200	28300	20690	29850	26060	26030	30340	28310	27050	32050	30780	135100	116500	117400	119800	117200	126000	110500	96940	109100	118600	106200	99950
Com_416_pos	N', N'', N'''-Di-p-coumaroyl, p-hydroxybenxoylagmatine			15.34	Polyamine	442300	424700	131000	157000	166200	181600	164200	169800	524900	524200	537400	329100	327500	300300	329100	336900	354000	262200	233200	215600	654600	802000	728300	293600	294300	307600	548500	581900	593500	207100	256600	206900	534700	651800	595300	492900	500700	371500	438000	440200	449500	379000	157100	322200
Com_417_pos	N', N'',N'''-Triferuloylagmatine			17.32	Polyamine	14020	10530	16120	15060	15520	14560	18100	19220	14000	14070	17370	15890	14550	18210	17710	19050	20160	20180	20780	20300	23820	20140	24860	22600	24760	24540	22770	32060	25160	25830	30500	31250	121400	114300	108000	107700	92370	104800	99120	102500	95170	102000	101300	88490
Com_445_pos	Quercetin 5-O-hexoside			6.52	Flavonoids	61140	59560	50760	89630	112000	66900	76200	60810	73210	87670	68540	65350	109500	65040	66760	53180	64560	98480	122600	80500	61510	47460	82160	90230	88970	98850	63850	66240	106700	124500	103500	88080	35476	35009	30017	41992	31525	33835	36602	47499	54289	42312	41418	34491
Com_462_pos	Chrysoeriol C-hexosyl-O-rhamnoside			5.2	Flavone C-glycosides	7412000	7807000	10020000	10720000	9989000	7252000	6763000	6320000	10120000	9750000	10390000	13330000	16550000	14110000	8188000	7374000	6159000	13780000	15760000	14050000	7440000	6415000	7502000	4849000	5043000	5033000	9502000	11530000	11970000	11540000	12160000	11180000	38900	25410	22580	40390	29160	24420	22370	37480	21740	40530	38980	36900
Com_464_pos	IAA-Glu			0.56	Phytohormones	363400	320900	400500	378700	402500	342400	331100	329500	291700	321000	312100	308000	301500	275300	296900	310400	271200	270200	304500	290600	290900	289200	308600	271000	255700	238400	258700	272600	265900	269900	269200	238000	53370	50470	57740	110700	78520	64100	60980	93990	75150	82130	107300	65070
[truncated: 48 more columns]

## Sheet: grouping result by WGCNA
Groups	Name_des	Formula	Molecular Weight	RT [min]	Class(English)
Com_197_neg	8-Gingerol	C43H32O20	868.702	0.84	Phenols
Com_330_pos	α-Nicotinamide adenine dinucleotide	C21H27N7O14P2	663.425	0.72	Nucleotide And Its Derivates
Com_32_neg	Isomucronulatol-7-O-glucoside	C23H28O10	464.462	6.52	Flavonoids
Com_68_neg	Trifolin	C21H20O11	448.101	8.32	Flavonol
Com_336_pos	Guanosine 3',5'-Cyclic Monophosphate	C10H12N5O7P	345.205	0.89	Nucleotide And Its Derivates
Com_37_neg	Cyclic AMP	C10H12N5O6P	329.206	3.6	Nucleotide and its derivates
Com_156_neg	trans-Ferulic acid	C10H10O4	194.184	2.87	Polyphenol
Com_327_pos	Tryptamine	C10H12N2	160.216	0.79	Alkaloids
Com_347_pos	D-Methionine	C5H11NO2S	149.211	0.91	Amino Acid And Its Derivatives
Com_432_pos	D-Glutamine	C5H10N2O3	146.145	0.65	Amino Acid And Its Derivatives
Com_127_neg	alpha-Ketoglutaric acid	C5H6O5	146.098	0.67	Tca Cycle
Com_199_neg	Methylglutaric acid	C6H10O4	146.06	0.75	Organic Acid And Its Derivatives
Com_359_pos	3,4-Dihydroxybenzaldehyde	C7H6O3	138.12	3.31	Phenols
Com_250_pos	1-Aminocyclopentanecarboxylate	C6H11NO2	129.157	0.84	Amino Acid And Its Derivatives
Com_382_pos	L-Pipecolate	C6H11NO2	129.157	0.73	Amino Acid And Its Derivatives
Com_459_pos	Pipecolinic acid	C6H11NO2	129.157	0.79	Organic Acid And Its Derivatives
Com_203_neg	5-Oxoproline	C5H7NO3	129.043	0.75	Amino Acid And Its Derivatives
Com_258_pos	2-Amino-4-hydroxybutyric acid	C4H9NO3	119.119	0.76	Amino Acid And Its Derivatives
Com_185_neg	N-acetylglycine	C4H7NO3	117.103	0.7	Amino Acid And Its Derivatives
Com_430_pos	D-Proline	C5H9NO2	115.131	0.79	Amino Acid And Its Derivatives
Com_362_pos	2-Methyladenosine	C11H15N5O4	281.268	0.77	Nucleic acid derivative
Com_300_pos	γ-Glu-Leu	C11H20N2O5	260.287	2.91	Amino Acid And Its Derivatives
Com_314_pos	5-Methylcytidine	C10H15N3O5	257.243	0.71	Nucleic acid derivative
Com_200_neg	Pseudouridine	C9H12N2O6	244.07	0.9	Nucleotide and its derivates
Com_377_pos	Lipoamide	C8H15NOS2	205.341	2.57	Others
Com_381_pos	L-Tryptophan	C11H12N2O2	204.23	2.67	Amino Acid And Its Derivatives
Com_476_pos	NG,NG-Dimethyl-L-arginine	C8H20Cl2N4O2	202.254	0.8	Amino Acid And Its Derivatives
Com_341_pos	L-Homoarginine	C7H16N4O2	188.227	2.59	Amino Acid And Its Derivatives
Com_220_pos	trans-3-Indoleacrylic acid	C11H9NO2	187.195	2.58	Organic Acid And Its Derivatives
Com_331_pos	L-Methionine sulfone	C5H11NO4S	181.21	0.78	Amino Acid And Its Derivatives
Com_478_pos	delta-Aminolevulinic acid hydrochloride	C5H10ClNO3	167.59	1.17	Carbohydrates
Com_187_neg	D-Xylonic acid	C5H10O6	166.048	0.69	Organic Acid And Its Derivatives
Com_275_pos	Hordenine	C10H15NO	165.232	1.61	Benzene and substituted derivatives
Com_146_neg	Indole-5-carboxylic acid	C9H7NO2	161.048	0.9	Indole And Its Derivatives
Com_268_pos		C6H9N3O2	155.155	0.61	Amino Acid And Its Derivatives
Com_352_pos	Indole-3-Carboxaldehyde	C9H7NO	145.158	2.64	Indole And Its Derivatives
Com_230_pos	L-Leucine	C6H13NO2	131.173	1.23	Amino Acid And Its Derivatives
Com_231_pos	L-Isoleucine	C6H13NO2	131.173	1.23	Amino Acid And Its Derivatives
Com_454_pos	6-Aminohexanoic acid	C6H13NO2	131.173	1.16	Amino Acid And Its Derivatives
Com_219_pos	trans-3-Hydroxy-L-proline	C5H9NO3	131.13	0.81	Amino Acid And Its Derivatives
Com_456_pos	Benzamidine	C7H8N2	120.152	1.65	Ployphenol
Com_356_pos	Purine	C5H4N4	120.112	1.66	Nucleotide And Its Derivates
Com_107_neg	L-Homoserine	C4H9NO3	119.058	0.73	Amino Acid And Its Derivatives
Com_348_pos	D-Norvaline	C5H11NO2	117.146	0.9	Amino Acid And Its Derivatives
Com_463_pos	L-Valine	C5H11NO2	117.146	0.79	Amino Acid And Its Derivatives
Com_149_neg	Succinic anhydride	C4H4O3	100.073	0.63	Organic Acid And Its Derivatives
Com_423_pos	L-Alanine	C3H7NO2	89.093	0.81	Amino Acid And Its Derivatives
Com_183_neg	Inosine diphosphate	C10H14N4O11P2	522.149	0.63	Nucleotide And Its Derivates
Com_297_pos	LPC(1-acyl 18:3)	C26H48NO7P	517.63	14.95	Fatty acid
Com_303_pos	LPC(1-acyl 16:0)	C24H50NO7P	495.63	15.06	Fatty acid
Com_102_neg	Uridine 5'-diphosphate	C15H24N2Na2O18P2	466.14	0.57	Nucleotide And Its Derivates
Com_162_neg	LysoPA 18:0 (2n isomer)	C21H35O7P	438.27	0.81	Glycerophospholipids
Com_38_neg	dGDP	C10H15N5O10P2	427.201	0.68	Nucleotide And Its Derivates
Com_119_neg	Sinigrin	C10H16KNO9S2	397.46	0.63	Others
Com_384_pos	Inosine-5'-monophosphate	C10H13N4O8P	348.206	0.78	Nucleotide And Its Derivates
Com_393_pos	Adenosine-3'-monophosphate	C10H14N5O7P	347.221	0.7	Nucleotide And Its Derivates
Com_78_neg	3,7-Di-O-methylquercetin	C17H14O7	330.074	11.8	Flavonol
Com_14_neg	Uridine 5'-monophosphate	C9H13N2O9P	324.036	0.8	Nucleotide and its derivates
Com_435_pos	CMP	C9H14N3O8P	323.197	0.74	Nucleotide And Its Derivates
Com_313_pos	5'-Deoxy-5'-(Methylthio)Adenosine	C11H15N5O3S	297.333	2.57	Nucleotide And Its Derivates
Com_390_pos	Adenosine	C10H13N5O4	267.241	0.97	Nucleotide And Its Derivates
Com_195_neg	D-Erythrose 4-phosphate	C4H9O7P	200.084	0.61	Organic oxygen compounds
Com_440_pos	Quinic acid	C7H12O6	192.167	0.81	Fatty acid
Com_1_neg	Citric acid	C6H8O7	192.027	0.6	Organic Acid And Its Derivatives
Com_447_pos	N-Acetyl-Dl-glutamic acid	C7H11NO5	189.166	0.61	Amino Acid And Its Derivatives
Com_334_pos	Serotonin	C10H12N2O	176.215	0.91	Indole And Its Derivatives
Com_170_neg	Shikimic acid	C7H10O5	174.151	0.57	Organic Acid And Its Derivatives
Com_151_neg	Dihydroxyacetone phosphate	C3H7O6P	170.058	0.56	Organic Acid And Its Derivatives
Com_208_neg	Dl-Glyceraldehyde3-phosphate	C3H7O6P	169.998	0.62	Others
Com_316_pos	Acetaminophen	C8H9NO2	151.163	1.17	Phenols
Com_281_pos	O-Acetylserine	C5H9NO4	147.129	0.76	Others
Com_344_pos	L-Glutamate	C5H9NO4	147.129	0.81	Amino Acid And Its Derivatives
Com_12_neg	2-Methylglutaric Acid	C6H10O4	146.141	0.64	Organic Acid And Its Derivatives
Com_33_neg	Adipic acid	C6H10O4	146.058	0.7	Organic Acid And Its Derivatives
Com_210_neg	O-Phosphorylethanolamine	C2H8NO4P	141.063	0.65	Phospholipid
Com_129_neg	Salicylic acid	C7H6O3	138.121	0.67	Phytohormones
Com_184_neg	Nicotinamide-N-oxide	C6H6N2O2	138.043	0.7	Vitamins
Com_302_pos	L-Ornithine	C5H13ClN2O2	132.161	0.7	Amino Acid And Its Derivatives
Com_422_pos	L-Asparagine	C4H8N2O3	132.118	0.77	Amino Acid And Its Derivatives
Com_196_neg	deoxyribose-phosphate	0	0	0.65	Nucleotide And Its Derivates
Com_468_pos	Maltotriitol	C18H34O16	506.453	0.71	Sugar Alcohols
Com_433_pos	Melezitose	C18H32O16	504.437	0.72	Carbohydrates
Com_247_pos	Polypodine B	C27H44O8	496.633	0.83	Terpene
Com_278_pos	S-(5-Adenosy)-L-Homocysteine	C14H20N6O5S	384.411	0.82	Amino Acid And Its Derivatives
Com_383_pos	iP9G	C16H23N5O5	365.384	0.77	Others
Com_474_pos	Nicotianamine	C12H21N3O6	303.312	0.79	Others
Com_244_pos	8-Hydroxyguanosine	C10H13N5O6	299.24	0.97	Nucleotide And Its Derivates
Com_366_pos	(-)-Maackiain	C16H12O5	284.263	0.6	Phenols
Com_307_pos	Guanosine	C10H13N5O5	283.241	0.91	Nucleotide and its derivates
Com_363_pos	2'-O-methyladenosine	C11H15N5O4	281.268	1.17	Nucleic acid derivative
Com_270_pos	L-Homocystine	C8H16N2O4S2	268.354	0.9	Amino Acid And Its Derivatives
Com_465_pos	Hypoxanthine-9-β-D-Arabinofuranoside	C10H12N4O5	268.226	0.83	Nucleotide And Its Derivates
Com_232_pos	Deoxyguanosine	C10H13N5O4	267.241	0.99	Nucleotide And Its Derivates
Com_373_pos	Thiamin	C12H17N4OS	265.354	0.65	Vitamins
Com_166_neg	Pyridoxal 5'-Phosphate	C8H10NO6P	247.142	0.76	Vitamins
Com_400_pos	D-(+)-Octopine	C9H18N4O4	246.264	0.7	Amino Acid And Its Derivatives
Com_31_neg	γ,γ-Dimethylallyl pyrophosphate	C5H12O7P2	246.092	0.71	Others
Com_470_pos	Uridine	C9H12N2O6	244.201	0.91	Nucleotide And Its Derivates
Com_437_pos	Cytidine	C9H13N3O5	243.217	0.74	Nucleotide And Its Derivates
Com_466_pos	Val-Ser	C8H16N2O4	204.224	0.86	Amino Acid And Its Derivatives
Com_261_pos	Spermine	C10H26N4	202.34	0.56	Polyamine
Com_239_pos	N6-Acetyl-L-Lysine	C8H16N2O3	188.224	0.76	Amino Acid And Its Derivatives
Com_472_pos	Glycyl-L-Leucine	C8H16N2O3	188.224	1.3	Amino Acid And Its Derivatives
Com_13_neg	2-Isopropylmalic acid	C7H12O5	176.167	0.66	Organic Acid And Its Derivatives
Com_354_pos	Pyridoxine	C8H11NO3	169.178	0.85	Vitamins
Com_215_pos	Xanthine	C5H4N4O2	152.111	0.79	Nucleotide And Its Derivates
Com_364_pos	2-Phenylglycine	C8H9NO2	151.163	1.16	Amino Acid And Its Derivatives
Com_407_pos	2-Hydroxy-6-Aminopurine	C5H5N5O	151.126	0.95	Nucleotide And Its Derivates
Com_91_neg	Mevalonic acid	C6H12O4	148.157	0.75	Organic Acid And Its Derivatives
Com_103_neg	Citramalate	C5H8O5	148	0.6	Organic Acid And Its Derivatives
Com_253_pos	Spermidine	C7H19N3	145.246	0.5	Polyamine
Com_216_pos	Allopurinol	C5H4N4O	136.111	0.7	Nucleotide And Its Derivates
Com_332_pos	S-Methyl-L-cysteine	C4H9NO2S	135.185	0.77	Amino Acid And Its Derivatives
Com_391_pos	Adenine	C5H5N5	135.127	0.75	Nucleotide And Its Derivates
Com_320_pos	5,6-Dihydro-5-methyluracil	C5H8N2O2	128.129	0.6	Nucleotide And Its Derivates
Com_287_pos	Nicotinic Acid	C6H5NO2	123.109	0.77	Vitamins
Com_365_pos	2-Pyridinecarboxylic acid	C6H5NO2	123.109	0.87	Pyridine And Its Derivatives
Com_469_pos	Uracil	C4H4N2O2	112.087	0.72	Nucleotide And Its Derivates
Com_271_pos	Histamine	C5H9N3	111.145	0.79	Amino Acid And Its Derivatives
Com_434_pos	Cytosine	C4H5N3O	111.102	0.72	Nucleotide And Its Derivates
Com_443_pos	Pyrrole-2-Carboxylic Acid	C5H5NO2	111.099	0.73	Organic Acid And Its Derivatives
Com_328_pos	Methional	C4H8OS	104.171	0.77	Organic oxygen compounds
Com_342_pos	Choline	C5H14NO+	104.17	0.7	Cholines
Com_299_pos	gamma-Aminobutyric acid	C4H9NO2	103.12	0.69	Organic Acid And Its Derivatives
Com_402_pos	D-2-Aminobutyric acid	C4H9NO2	103.12	0.71	Organic Acid And Its Derivatives
Com_397_pos	Phosphoric Acid	H3O4P	97.995	0.77	Organic Acid And Its Derivatives
Com_22_neg	GA7-1	0	0	11.37	Phytohormones
Com_367_pos	N', N''-Caffeoyl, feruloylputrescine	0	0	17.29	Polyamine
Com_46_neg	Flavin Adenine Dinucleotide	C27H33N9O15P2	785.55	5.76	Nucleotide And Its Derivates
Com_233_pos	Denin	C33H56O14	676.79	13.46	Flavonoids
Com_88_neg	Tricin 5-O-rutinoside	0	638.1	7.91	Flavone
Com_323_pos	Oxidized glutathione	C20H32N6O12S2	630.646	0.8	Amino Acid And Its Derivatives
Com_234_pos	di-C,C-hexosyl-methylluteolin	C28H32O16	624.544	4.59	Flavonoids
Com_254_pos	(+)-Tetrandrine	C38H42N2O6	622.75	5.53	Alkaloids
Com_26_neg	Cyanidin O-diacetyl-hexoside-O-glyceric acid	0	620.1	8.46	Anthocyanins
Com_235_pos	di-C,C-hexosyl-apigenin	C27H30O15	594.518	4.28	Flavonoids
Com_93_neg	Uridine 5'-diphospho-D-glucose	C15H24N2O17P2	566.1	0.68	Nucleotide and its derivates
Com_339_pos	Viscumamide	C30H55N5O5	565.79	24.15	Others
Com_386_pos	Schaftoside	C26H28O14	564.49	4.74	Flavonoids
Com_421_pos	C-pentosyl-C-hexosyl-apigenin	C26H28O14	564.49	4.7	Flavonoids
Com_202_neg	Epicatechin-epiafzelechin	0	562.1	5.8	Catechin derivatives
Com_370_pos	di-C,C-pentosyl-luteolin	C25H26O14	550.46	5.63	Flavonoids
Com_329_pos	beta-Carotene	C40H56	536.873	23.59	Terpenoids
Com_337_pos	Guanosine 5'-triphosphate	C10H16N5O14P3	523.18	0.68	Nucleotide And Its Derivates
Com_207_neg	Tricin O-saccharic acid	0	522.1	8.77	Flavone
Com_304_pos	LPC(1-acyl 18:1)	C26H52NO7P	521.67	15.29	Fatty acid
Com_298_pos	LPC(1-acyl 18:2)	C26H50NO7P	519.65	14.52	Fatty acid
Com_109_neg	ATP	C10H16N5O13P3	507.181	0.7	Nucleotide And Its Derivates
Com_2_neg	Raffinose	C18H32O16	504.437	0.9	Carbohydrates
Com_8_neg	Cellotriose	C18H32O16	504.437	0.91	Carbohydrates
Com_25_neg	Chrysoeriol O-acetylhexoside	0	504.1	0.9	Flavone
Com_224_pos	N', N''-DiFeruloylspermidine	C27H35N3O6	497.58	15.75	Phenolamine
Com_305_pos	LPC(1-acyl 16:2)	C24H46NO7P	491.6	13.15	Fatty acid
Com_325_pos	10-Formyl-THF	C20H23N7O7	473.439	2.02	Organic Acid And Its Derivatives
Com_153_neg	Quercetin-3'-O-glucoside	C21H20O12	464.376	6.51	TCM
Com_441_pos	Quercetin 3-D-galactoside	C21H20O12	464.376	4.72	Flavonoids
Com_266_pos	Chrysoeriol C-hexoside	C22H22O11	462.404	5.69	Flavonoids
Com_9_neg	Luteolin 7-O-glucoside	C21H20O11	448.377	5.3	Flavonoids
Com_115_neg	Kaempferol7-O-β-D-glucopyranoside	C21H20O11	448.377	5.49	Flavonoids
Com_52_neg	Cyanidin 3-O-glucoside	C21H21O11	448.3	8.33	Anthocyanins
Com_101_neg	Trifolirhizin +HCOOH	C22H22O10	446.404	18.58	Flavonoids
Com_142_neg	Glycitin	C22H22O10	446.404	5.08	Isoflavonoids
Com_475_pos	Rhodomyrtone	C26H34O6	442.54	13.03	Others
Com_179_neg	Lobetyolin +HCOOH	C20H28O8.HCOOH	442.46	0.81	TCM
Com_182_neg	Apigenin 5-O-glucoside	C21H21O10	432.378	3.86	Flavonoids
Com_289_pos	Isovitexin	C21H21O10	432.378	5.34	Flavonoids
Com_392_pos	Adenosine 5'-Diphosphate	C10H15N5O10P2	427.201	0.9	Nucleotide And Its Derivates
Com_376_pos	(2S,3R)-2-{[{9-[(2R,3R,4S,5R)-3,4-Dihydroxy-5-(hydroxymethyl)tetrahydro-2-furanyl]-9H-purin-6-yl}(methyl)carbamoyl]amino}-3-hydroxybutanoic acid (non-preferred name)	C16H22N6O8	426.38	4.06	Nucleic acid derivative
Com_28_neg	D-Sedoheptulose 7-phosphate	C7H13BaO10P	425.473	0.52	Carbohydrates
Com_73_neg	Trehalose 6-phosphate	C12H23O14P	422.276	0.51	Carbohydrates
Com_290_pos	Topotecan	C23H23N3O5	421.446	12.21	Alkaloids
Com_349_pos	Diosgenin	C27H42O3	414.621	13.04	Terpene
Com_372_pos	Threonyl carbamoyl adenosine	C15H20N6O8	412.35	3.23	Nucleic acid derivative
Com_284_pos	Nobiletin	C21H22O8	402.395	10.91	Flavonoids
Com_87_neg	Sucralose	C12H19Cl3O8	397.634	0.63	Organic oxygen compounds
Com_438_pos	dUDP	C9H14N2O11P2	388.162	11.75	Nucleic acid derivative
Com_343_pos	Cholesterol	C27H46O	386.654	13.04	Lipids and lipid-like molecules
Com_461_pos	Roseoside	C19H30O8	386.437	4.74	Others
Com_45_neg	1-O-beta-D-Glucopyranosyl sinapate	C17H22O10	386.1	7.87	Hydroxycinnamoyl derivatives
Com_446_pos	N6-Succinyl Adenosine	C14H17N5O8	383.313	1.27	Nucleotide And Its Derivates
Com_288_pos	ANGELOL-K	C20H24O7	376.405	12.24	TCM
Com_426_pos	Vitamin B2	C17H20N4O6	376.364	4.24	Vitamins
Com_311_pos	Neotuberostemonine	C22H33NO4	375.502	12.19	Alkaloids
Com_309_pos	DIMBOA glucoside	C15H19NO10	374.108	1.22	Others
Com_333_pos	Sinensetin	C20H20O7	372.369	11.68	Flavonoids
Com_43_neg	sesamolin	C20H18O7	370.353	5.01	Others
Com_10_neg	Curcumin	C21H20O6	368.38	4.53	Phenols
Com_39_neg	3-O-Feruloylquinic acid	C17H20O9	368.335	4.71	Quinate and its derivatives
Com_418_pos	3-O-Caffeoylquinic acid methyl ester	C17H20O9	368.335	4.67	TCM
Com_19_neg	Chlorogenic acid methyl ester	C17H20O9	368.111	5.2	Quinate and its derivatives
Com_353_pos	Xanthurenic acid O-hexoside	C16H17NO9	367.31	1.59	Amino Acid And Its Derivatives
Com_77_neg	Syringic acid O-glucoside	0	360.1	1.1	Benzoic Acid And Its Derivatives
Com_3_neg	Lactobionic acid	C12H22O12	358.296	0.59	Carbohydrates
Com_473_pos	N-Feruloylserotonin	C20H20N2O4	352.384	14.53	Ployphenol
Com_222_pos	trans-Zeatin riboside	C15H21N5O5	351.358	0.65	Phytohormones
Com_406_pos	2'-Deoxycytidine 5'-diphosphate	C9H12N3Na2O7P	351.161	11.75	Nucleic acid derivative
Com_378_pos	Tianshic acid	C18H37NO5	347.49	10.12	Fatty acid
Com_467_pos	Maltitol	C12H24O11	344.312	0.71	Sugar Alcohols
Com_181_neg	Methylophiopogonanone A	C19H18O6	342.343	0.76	Flavonoids
Com_67_neg	Coniferin	C16H22O8	342.341	0.87	Phenols
Com_85_neg	beta-D-Lactose	C12H22O11	342.297	0.74	Carbohydrates
Com_293_pos	Gentiobiose	C12H22O11	342.297	0.6	Carbohydrates
Com_61_neg	Galactinol	C12H22O11	342.116	0.87	Carbohydrates
Com_59_neg	Caffeic acid O-glucoside	C15H18O9	342	1.4	Hydroxycinnamoyl derivatives
Com_160_neg	Esculin hydrate	C15H16O9	340.282	3.68	Phenylpropanoids
Com_62_neg	4-p-Coumaroylquinic acid	C16H18O8	338.309	3.97	Polyphenol
Com_398_pos	4-O-p-Coumaroylquinic acid	C16H18O8	338.309	3.1	Ployphenol
Com_369_pos	Arabidopyl ketoadipic acid	C15H14O9	338.27	18.27	Others
Com_60_neg	5-O-p-Coumaroylquinic acid	C16H18O8	338	4.2	Quinate and its derivatives
Com_425_pos	Kolavic acid	C20H30O4	334.45	14.54	Terpene
Com_248_pos	beta-Nicotinamide mononucleotide	C11H15N2O8P	334.219	0.72	Nucleotide And Its Derivates
Com_255_pos	(-)-Norepinephrine N-hexoside	C14H21NO8	331.32	0.77	Others
Com_404_pos	2'-Deoxyadenosine 5'-monophosphate	C10H14N5O6P	331.222	0.92	Nucleotide And Its Derivates
Com_16_neg	Pyrroloquinoline quinone	C14H6N2O8	330.012	23.5	Alkaloids
Com_81_neg	Crocetin	C20H24O4	328.402	10.65	Isoprenoids
Com_11_neg	Dihydromyricetin	C15H12O8	320.053	0.77	Flavonol
Com_125_neg	Pectolinarigenin	C17H14O6	314.289	10.94	Flavonoids
Com_403_pos	N2, N2-Dimethylguanosine	C12H17N5O5	311.294	1.59	Nucleic acid derivative
Com_259_pos	(-)-N-[3',4'-Dihydroxy-(E)-cinnamoyl]-L-glutamic acid	C14H15N1O7	309.271	19.23	Amino Acid And Its Derivatives
Com_389_pos	N-Acetylneuraminic acid	C11H19NO9	309.27	19.24	Amino Acid And Its Derivatives
Com_410_pos	Reduced glutathione	C10H17N3O6S	307.323	0.83	Amino Acid And Its Derivatives
Com_405_pos	2'-Deoxycytidine 5'-monophosphate	C9H14N3O7P	307.197	0.84	Nucleotide And Its Derivates
Com_193_neg	4-Hydroxy-3-methoxyphenylglycol sulfate potassium salt	C9H11KO7S	302.343	0.8	Benzene and substituted derivatives
Com_144_neg	Homoeriodictyol	C16H14O6	302.279	17.3	Flavanone
Com_167_neg	Tricetin	C15H10O7	302.043	17.33	Flavone
Com_128_neg	N-Acetylglucosamine 1-phosphate	C8H16NO9P	301.1	0.6	Others
Com_27_neg	N7-Methylguanosine	C11H17N5O5	298.275	3.9	Nucleotide And Its Derivates
Com_240_pos	N2-Methylguanosine	C11H15N5O5	297.267	1.07	Nucleic acid derivative
Com_51_neg	9,10-EODE	C18H32O3	296	0.7	Fatty acid
Com_345_pos	Methyl linoleate	C19H33O2	294.472	15.28	Lipids and lipid-like molecules
Com_120_neg	9-Hotre	C18H30O3	294.429	14.33	Fatty acid
Com_315_pos	9-Hydroxy-(10E,12Z,15Z)-octadecatrienoic acid	C18H30O3	294.429	15.21	Fatty acid
Com_198_neg	L-Argininosuccinate	C10H18N4O6	290.273	0.57	Organic Acid And Its Derivatives
Com_130_neg	Glucarate O-Phosphoric acid	C6H11PO11	290.1	0.63	Carbohydrates
Com_29_neg	Xanthosine	C10H12N4O6	284.225	1.16	Nucleotide And Its Derivates
Com_54_neg	Crotonoside	C10H13N5O5	283.241	2.73	Alkaloids
Com_245_pos	8-Oxo-dGMP	C10H13N5O5	283.241	17.78	Nucleotide And Its Derivates
Com_277_pos	Oleic acid	C18H34O2	282.461	18.28	Lipids and lipid-like molecules
Com_368_pos	Artemisinin	C15H22O5	282.332	19.22	Terpenoids
Com_212_pos	1-Methyladenosine	C11H15N5O4	281.268	1.16	Nucleotide And Its Derivates
Com_414_pos	N-(9H-Purin-6-ylcarbamoyl)threonine	C10H12N6O4	280.24	17.02	Nucleic acid derivative
Com_326_pos	14,15-Dehydrocrepenynic acid	C18H28O2	276.414	14.12	Fatty acid
Com_358_pos	N-p-Coumaroylagmatine	C14H20N4O2	276.334	15.3	Phenolamine
Com_263_pos	Glu-Glu	C10H14N2O7	276.243	0.82	Amino Acid And Its Derivatives
Com_111_neg	6-Phosphogluconic acid	C6H13O10P	276.135	0.67	Organic oxygen compounds
Com_20_neg	L-Saccharopine	C11H20N2O6	276.132	0.72	Amino Acid And Its Derivatives
Com_69_neg	Afzelechin	C15H14O5	274.084	0.7	Flavanone
Com_283_pos	N-Lauryldiethanolamine	C16H35NO2	273.455	0.6	Others
Com_237_pos	Phenylacetylglutamine	C13H16N2O4	264.277	1.03	Amino Acid And Its Derivatives
Com_227_pos	Panaxydol	C17H24O2	260.371	17.44	Lipids and lipid-like molecules
Com_35_neg	D-Mannose 6-phosphate	C6H13O9P	260.136	0.53	Carbohydrates
Com_42_neg	D-Glucose 1-phosphate	C6H13O9P	260.136	0.65	Carbohydrates
Com_134_neg	D-Glucose 6-phosphate	C6H13O9P	260.136	0.63	Carbohydrates
Com_50_neg	D-Fructose 6-phosphate	C6H13O9P	260.03	0.64	Carbohydrates
Com_312_pos	5-Ethyl-2'-deoxyuridine	C11H16N2O5	256.255	0.64	Nucleic acid derivative
Com_40_neg	Pinocembrin	C15H12O4	256.074	0.7	Flavanone
Com_260_pos	Spermidine derivative	C8H21N3O6	255.27	17.31	Phenolamine
Com_291_pos	Nicotinate ribonucleoside	C11H13NO6	255.224	0.76	Organic oxygen compounds
Com_105_neg	2-Deoxy-D-glucose 6-phosphate	C6H13O8P	244.136	0.69	Nucleotide And Its Derivates
Com_371_pos	Thymidine	C10H14N2O5	242.229	1.06	Nucleotide And Its Derivates
Com_357_pos	Pyridoxamine dihydrochloride	C8H14Cl2N2O2	241.115	1.46	Vitamin derivative
Com_209_neg	Palmitaldehyde	C16H32O	240.425	14.03	Organic Acid And Its Derivatives
Com_346_pos	L-Cystine	C6H12N2O4S2	240.301	1.06	Amino Acid And Its Derivatives
Com_269_pos	L-Homocarnosine	C10H16N4O3	240.259	0.64	Amino Acid And Its Derivatives
Com_420_pos	Muscone	C16H30O	238.409	18.81	Organic oxygen compounds
Com_98_neg	Biopterin	C9H11N5O3	237.215	1.5	Organoheterocyclic compounds
Com_236_pos	Curcumol	C15H24O2	236.35	12.65	Lipids and lipid-like molecules
Com_173_neg	Ribose 5-phosphate	C5H11O8P	230.11	0.62	Sugar Acids And Its Derivatives
Com_211_pos	D-3-Phosphoglyceric acid	C3H5H2O7P	230.021	0.5	Lipids and lipid-like molecules
Com_58_neg	D-Ribulose 5-phosphate	C5H11O8P	230.02	0.6	Carbohydrates
Com_241_pos	8-Chlro-1-tetrahydronorharmanone	C11H9ClN2O	220.655	1.07	Others
Com_477_pos	N-Hydroxy-L-tryptophan	C11H12N2O3	220.225	1.07	Amino Acid And Its Derivatives
Com_296_pos	O-Phosphocholine	C5H15ClNO4P	219.604	0.77	Others
Com_431_pos	Pantothenate	C9H17NO5	219.235	1.96	Vitamins
Com_262_pos	Germacrone;(3E,7E)-3,7-dimethyl-10-propan-2-ylidenecyclodeca-3,7-dien-1-one	C15H22O	218.335	14.93	Ketones
Com_453_pos	4aR-(4aalpha,6beta,8aalpha)]-4a,5,6,7,8,8a-Hexahydro-4,8a-dimethyl-6-(1-methylethenyl)-2(1H)-naphthalenone	C15H22O	218.33	24.7	Terpene
Com_189_neg	Sulfosalicylic acid	C7H6O6S	218.184	0.66	Benzene and substituted derivatives
Com_279_pos	Nα-Acetyl-L-Arginine	C8H16N4O3	216.238	0.81	Amino Acid And Its Derivatives
Com_360_pos	Lycoperodine	C12H12N2O2	216.236	3.75	Others
Com_165_neg	Desthiobiotin	C10H18N2O3	214.262	4.81	Others
Com_155_neg	2-Deoxyribose 1-Phosphate	C5H11O7P	214.11	0.57	Carbohydrates
Com_256_pos	(+-)-Baclofen	C10H12ClNO2	213.661	9.53	Others
Com_64_neg	(+)-Dihydrojasmonic acid	C12H20O3	212.285	7.3	Phytohormones
Com_276_pos	Phosphocreatine	C4H10N3O5P	211.113	1.08	Amino Acid And Its Derivatives
Com_123_neg	Hydroxycitric acid	C6H8O8	208.123	0.63	Organic Acid And Its Derivatives
Com_387_pos	Sattabacin	C13H18O2	206.28	4.81	Others
Com_439_pos	Xanthurenic acid	C10H7NO4	205.167	2.14	Organic Acid And Its Derivatives
Com_116_neg	Sebacic acid	C10H18O4	202.247	0.63	Organic Acid And Its Derivatives
Com_172_neg	phosphoribosyl pyrophosphate	C5H13O14P3	196.25	0.62	Sugar Acids And Its Derivatives
Com_375_pos	(3,4-Dimethoxyphenyl) Acetic Acid	C10H12O4	196.2	3.76	Benzoic Acid And Its Derivatives
Com_411_pos	3-Hydroxyhippuric Acid	C9H9NO4	195.172	0.94	Organic Acid And Its Derivatives
Com_66_neg	Ferulic Acid	C10H10O4	194.184	3.41	Polyphenol
Com_148_neg	D-Galacturonic acid	C6H10O7	194.139	0.71	Carbohydrates
Com_191_neg	D-Glucuronic acid	C6H10O7	194.139	0.54	Sugar Acids And Its Derivatives
Com_21_neg	Isocitrate	C6H8O7	192.124	0.48	Organic Acid And Its Derivatives
Com_164_neg	D-2-Hydroxypentanedioic acid	C5H6Na2O5	192.078	0.51	Amino Acid And Its Derivatives
Com_267_pos	Ligustilide	C12H14O2	190.238	12.62	Organoheterocyclic compounds
Com_214_pos	2,6-Diaminooimelic Acid	C7H14N2O4	190.197	0.7	Organic Acid And Its Derivatives
Com_112_neg	L-Homocitrulline	C7H15N3O3	189.212	0.82	Amino Acid And Its Derivatives
Com_285_pos	Kynurenic acid	C10H7NO3	189.167	4.52	Organic Acid And Its Derivatives
Com_106_neg	Methyl indole-3-acetate	C11H11NO2	189.079	0.7	Phytohormones
Com_396_pos	4-Pyridoxate	C8H9NO4	183.161	1.06	Pyridine And Its Derivatives
Com_460_pos	Homovanillic Acid	C9H10O4	182.173	9.37	Organic Acid And Its Derivatives
Com_97_neg	Mannitol	C6H14O6	182.172	0.74	Carbohydrates
Com_136_neg	Dulcitol	C6H14O6	182.172	0.69	Carbohydrates
Com_428_pos	D-Sorbitol	C6H14O6	182.172	0.61	Sugar Alcohols
Com_318_pos	Acetylcholine	C7H16ClNO2	181.66	0.82	Others
Com_286_pos	Nicotinuric Acid	C8H8N2O3	180.161	9.67	Vitamins
Com_238_pos	Caffeic Acid	C9H8O4	180.157	3.08	Organic Acid And Its Derivatives
Com_229_pos	Coniferyl aldehyde	C10H10O3	178.185	14.95	Polyphenol
Com_273_pos	Esculetin	C9H6O4	178.141	3.16	Phenylpropanoids
Com_99_neg	L-Gulonic acid gamma-lactone	C6H10O6	178.048	0.78	Carbohydrates
Com_272_pos	N-(2-Hydroxyethyl)iminodiacetic acid	C6H11NO5	177.155	0.81	Organic Acid And Its Derivatives
Com_424_pos	L-Ascorbate	C6H8O6	176.124	12.28	Vitamins
Com_139_neg	N-Acetylaspartate	C6H9NO5	175.139	0.59	Amino Acid And Its Derivatives
Com_361_pos	5-Methyltryptamine	C11H14N2	174.242	8.13	Amino Acid And Its Derivatives
Com_18_neg	Suberic acid	C8H14O4	174.194	0.63	Organic Acid And Its Derivatives
Com_108_neg	cis-Aconitic acid	C6H6O6	174.108	0.6	Tca Cycle
Com_83_neg	3-Dehydroshikimic acid	C7H8O5	172.14	0.57	Organic Acid And Its Derivatives
Com_213_pos	1-Methylhistidine	C7H11N3O2	169.181	1.1	Amino Acid And Its Derivatives
Com_175_neg	Phosphoenolpyruvic acid	C3H5O6P	168.042	0.61	Organic Acid And Its Derivatives
Com_143_neg	Guanidinoethyl Sulfonate	C3H9N3O3S	167.187	0.72	Organic Acid And Its Derivatives
Com_114_neg	L-3-Phenyllactic Acid	C9H10O3	166.174	0.74	Organic Acid And Its Derivatives
Com_450_pos	p-Coumaric acid	C9H8O3	164.158	3.64	Phenylpropanoids and polyketides
Com_96_neg	1,5-Anhydro-D-glucitol	C6H12O5	164.069	0.73	Alcohols and polyols
Com_100_neg	L-Fucose	C6H12O5	164.069	0.83	Carbohydrates
Com_92_neg	1,6-Anhydro-β-D-Glucopyranose	C6H10O5	162.141	0.73	Carbohydrates
Com_65_neg	4-Hydroxy-2-Oxoglutaric Acid	C5H6O6	162.098	0.68	Organic Acid And Its Derivatives
Com_171_neg	N-Acetylthreonine	C6H11NO4	161.156	0.78	Amino Acid And Its Derivatives
Com_76_neg	2-Oxoadipic acid	C6H8O5	160.037	0.78	Organic Acid And Its Derivatives
Com_351_pos	Dl-2-Aminooctanoic Acid	C8H17NO2	159.226	0.74	Organic Acid And Its Derivatives
Com_157_neg	2,4-Dihydroxybenzoic Acid	C7H6O4	154.12	1.35	Organic Acid And Its Derivatives
Com_246_pos	Protocatechuic Acid	C7H6O4	154.12	0.59	Phenols And Its Derivatives
Com_117_neg	2,3-Dihydroxybenzoic acid	C7H6O4	154.027	0.73	Organic Acid And Its Derivatives
Com_228_pos	Citral,Cis+Trans	C10H16O	152.233	11.08	Others
Com_257_pos	(-)-trans-Carveol	C10H16O	152.233	1.09	Lipids and lipid-like molecules
Com_132_neg	L-Arabitol	C5H12O5	152.146	0.71	Sugar Alcohols
Com_399_pos	D-Arabitol	C5H12O5	152.146	0.62	Sugar Alcohols
Com_161_neg	Ribitol	C5H12O5	152.069	0.7	Sugar Alcohols
Com_122_neg	3-Phenylpropanoic acid	C9H10O2	150.174	0.63	Organic Acid And Its Derivatives
Com_206_neg	Benzoylformic Acid	C8H6O3	150.131	1.07	Benzoic Acid And Its Derivatives
Com_137_neg	D-Xylose	C5H10O5	150.13	0.72	Carbohydrates
Com_17_neg	L-Arabinose	C5H10O5	150.053	0.71	Carbohydrates
Com_249_pos	1-Methyladenine	C6H7N5	149.153	0.82	Nucleotide And Its Derivates
Com_340_pos	α-Keto-γ-(methylthio)butyric acid	C5H8O3S	148.18	15.27	Organic Acid And Its Derivatives
Com_190_neg	D-Glutamic acid	C5H9NO4	147.129	0.73	Amino Acid And Its Derivatives
Com_451_pos	4-Guanidinobutyric acid	C5H11N3O2	145.16	0.78	Organic Acid And Its Derivatives
Com_169_neg	Allysine	C6H11NO3	145.074	0.7	Amino Acid And Its Derivatives
Com_458_pos	p-Nitroaniline	C6H6N2O2	138.124	1.06	Others
Com_126_neg	4-Hydroxybenzoic acid	C7H6O3	138.121	0.78	Phenolic acids
Com_226_pos	N,N-Dimethyl-1,4-phenylenediamine	C8H12N2	136.194	2.2	Others
Com_163_neg	Homocysteine	C4H9NO2S	134.185	0.7	Amino Acid And Its Derivatives
Com_82_neg	Malate	C4H6O5	134.087	0.63	Tca Cycle
Com_131_neg	D-Malic acid	C4H6O5	134.087	0.63	Tca Cycle
Com_133_neg	Malic acid	C4H6O5	134.087	0.56	Tca Cycle
Com_154_neg	2-Hydroxyisocaproic Acid	C6H12O3	132.158	0.7	Organic Acid And Its Derivatives
Com_94_neg	Glutaric Acid	C5H8O4	132.115	0.58	Organic Acid And Its Derivatives
Com_168_neg	5-hydroxyhexanoic acid	C6H12O3	132.079	0.74	Organic Acid And Its Derivatives
Com_217_pos	Agmatine Sulfate	C5H14N4	130.191	0.63	Phenolamine
Com_388_pos	N-Acetylputrescine	C6H14N2O	130.188	0.74	Amino Acid And Its Derivatives
Com_118_neg	Citraconic Acid	C5H6O4	130.099	0.57	Organic Acid And Its Derivatives
Com_471_pos	Epigoitrin	C5H7NOS	129.18	0.77	Others
Com_455_pos	5-Hydroxymethylfurfural	C6H6O3	126.11	0.78	others
Com_121_neg	Taurine	C2H7NO3S	125.147	0.64	Amino Acid And Its Derivatives
Com_306_pos	Isonicotinic acid	C6H5NO2	123.109	9.68	Vitamins
Com_395_pos	Niacinamide	C6H6N2O	122.125	0.84	Vitamins
Com_23_neg	Benzoic acid	C7H6O2	122.121	23.09	Benzoic Acid And Its Derivatives
Com_41_neg	Aminomalonic acid	C3H5NO4	119.022	0.73	Organic Acid And Its Derivatives
Com_180_neg	Methylmalonic Acid	C4H6O4	118.088	0.56	Organic Acid And Its Derivatives
Com_192_neg	Succinic acid	C4H6O4	118.088	0.89	Tca Cycle
Com_324_pos	Betaine	C5H11NO2	117.146	0.82	Alkaloids
Com_204_neg	3-Methyl-2-Oxobutanoic Acid	C5H8O3	116.115	0.69	Organic Acid And Its Derivatives
Com_201_neg	Fumaric Acid	C4H4O4	116.072	0.56	Tca Cycle
Com_301_pos	δ-Hexanolactone	C6H10O2	114.142	0.71	Lactones
Com_34_neg	2–furanoic acid	C5H4O3	112.084	0.6	Organic Acid And Its Derivatives
Com_308_pos	Diethanolamine	C4H11NO2	105.136	0.73	Polyamine
Com_379_pos	L-Serine	C3H7NO3	105.093	0.81	Amino Acid And Its Derivatives
Com_152_neg	Α-Hydroxyisobutyric Acid	C4H8O3	104.104	0.74	Organic Acid And Its Derivatives
Com_158_neg	3-Hydroxybutyrate	C4H8O3	104.104	0.56	Organic Acid And Its Derivatives
Com_95_neg	Malonicacid	C3H4O4	104.062	0.57	Organic Acid And Its Derivatives
Com_140_neg	N,N-Dimethylglycine	C4H9NO2	103.12	0.64	Amino Acid And Its Derivatives
Com_292_pos	trans-2-Hexenal	C6H10O	98.143	12.33	Others
Com_124_neg	L-Lactic Acid	C3H6O3	90.078	0.59	Organic Acid And Its Derivatives
Com_174_neg	Lactic acid	C3H6O3	90.078	0.72	Organic Acid And Its Derivatives
Com_71_neg	Pyruvic Acid	C3H4O3	88.062	0.59	Tca Cycle
Com_205_neg	3-Hydroxy-glabrol	C25H28O5	40.499	0.61	Others
Com_55_neg	JA-Ile	0	0	11.79	Phytohormones
Com_57_neg	D-sedoheptulose-1-7-phosphate	0	0	0.62	Carbohydrates
Com_150_neg	β-D-glucopyranosyl-caffeic acid	0	0	0.63	Polyphenol
Com_159_neg	Thymidine 5'-diphosphate	0	0	0.74	Nucleotide And Its Derivates
Com_223_pos	N', N''-Dicaffeoylspermidine	0	0	24.25	Polyamine
Com_225_pos	N', N''-DiFeruloylagamtine-N-arabinoside	0	0	17.37	Phenolamine
Com_310_pos	N- Feruloylcadaverine	0	0	14.94	Polyamine
Com_319_pos	4-Pyridoxic acid O-hexoside	0	0	2.42	Vitamins
Com_322_pos	Phellodenol H O-hexoside	0	0	4.91	Ployphenol
Com_394_pos	Adenosine O-ribose	0	0	0.94	Nucleic acid derivative
Com_413_pos	N', N'', N'''-DiFeruloyl,Sinapoylspermidine	0	0	17.31	Phenolamine
Com_417_pos	N', N'',N'''-Triferuloylagmatine	0	0	17.32	Polyamine
Com_462_pos	Chrysoeriol C-hexosyl-O-rhamnoside	0	0	5.2	Flavone C-glycosides
Com_464_pos	IAA-Glu	0	0	0.56	Phytohormones
Com_265_pos	Chrysoeriol 7-O-rutinoside	C28H32O15	608.545	6.24	Flavonoids
Com_282_pos	3-dihydrocadambine	C27H34N2O10	546.566	6.1	TCM
Com_335_pos	Hesperetin 5-O-glucoside	C22H24O11	464.419	6.52	Flavonoids
Com_444_pos	Quercetin-O-glucoside	C21H20O12	464.376	6.52	Flavonoids
Com_145_neg	GMP	C10H14N5O8P	363.221	0.62	Nucleotide And Its Derivates
Com_110_neg	Adenosine 5'-monophosphate	C10H14N5O7P	347.221	0.8	Nucleotide And Its Derivates
Com_188_neg	dGMP	C10H14N5O7P	347.221	0.68	Nucleotide And Its Derivates
Com_442_pos	Quercetin	C15H10O7	302.236	6.78	Flavonoids
Com_350_pos	Diosmetin	C16H12O6	300.263	8.55	Flavonoids
Com_221_pos	Tricetin O-hexoside	0	0	6.52	Flavonoids
Com_445_pos	Quercetin 5-O-hexoside	0	0	6.52	Flavonoids
Com_338_pos	GDP-L-fucose	C16H25N5O15P2	589.342	0.8	Nucleotide And Its Derivates
Com_104_neg	5-Phosphoribosyl 1-pyrophosphate	C5H13O14P3	390.07	0.62	Organic oxygen compounds
Com_75_neg	Vitamin D3	C27H44O	384.339	0.75	Vitamins
Com_56_neg	D-Fructose 1,6-bisphosphate	C6H14O12P2	340.116	0.5	Sugar Acids And Its Derivatives
Com_178_neg	Arbutin	C12H16O7	272.251	2.25	Organic oxygen compounds
Com_186_neg	Pantothenol	C9H19NO4	205.131	0.9	Alcohols and polyols
Com_448_pos	N-Acetyl-L-histidine	C8H11N3O3	197.191	0.74	Amino Acid And Its Derivatives
Com_141_neg	D-Gluconic acid	C6H12O7	196.155	0.63	Carbohydrates
Com_264_pos	D-Glucosamine	C6H13NO5	179.171	0.63	Carbohydrates
Com_436_pos	Cys-Gly	C5H10N2O3S	178.21	0.8	Amino Acid And Its Derivatives
Com_147_neg	D-Glucono-1,5-lactone	C6H10O6	178.14	29.34	Amino Acid And Its Derivatives
Com_427_pos	L-Citrulline	C6H13N3O3	175.186	0.74	Amino Acid And Its Derivatives
Com_452_pos	4-Acetamidobutyric Acid	C6H11NO3	145.156	0.78	Organic Acid And Its Derivatives
Com_194_neg	5-Hydroxymethyluracil	C5H6N2O3	142.113	0.9	Nucleotide And Its Derivates
Com_243_pos	6-Hydroxynicotinic acid	C6H5NO3	139.109	1	Pyridine And Its Derivatives
Com_135_neg	Creatine	C4H9N3O2	131.133	0.7	Amino Acid And Its Derivatives
Com_177_neg	Methylenesuccinic acid	C5H6O4	130.099	0.62	Fatty acid
Com_294_pos	Urea	CH4N2O	60.055	0.63	others
Com_416_pos	N', N'', N'''-Di-p-coumaroyl, p-hydroxybenxoylagmatine	0	0	15.34	Polyamine
